# Supplementary material for: (E)-2-[(2,4-Dichloro­phen­yl)imino­methyl]-6-methyl­phenol
Source: Acta Crystallogr Sect E Struct Rep Online. 2009 Mar 19;65(Pt 4):o811. doi: 10.1107/S1600536809009684 (PMC2968928; doi:10.1107/S1600536809009684)
Supplement: Supplementary file 1 [file e-65-0o811-sup1.cif]

##############################################################################
###                                                                        ###
###        Electronic paper (Acta Crystallographica Section E)             ###
###                                                                        ###
##############################################################################
#                                                                            #
# This CIF contains the data in a paper accepted for publication in Acta     #
# Crystallographica Section E. It conforms to the requirements of Notes      #
# for Authors for Section E, and has been peer reviewed under the auspices   #
# of the IUCr Commission on Journals.                                        #
#                                                                            #
# Full details of the Crystallographic Information File format               #
# are given in the paper "The Crystallographic Information File (CIF):       #
# a New Standard Archive File for Crystallography" by S. R. Hall, F. H.      #
# Allen and I. D. Brown [Acta Cryst. (1991), A47, 655-685].                  #
#                                                                            #
# The current version of the core CIF dictionary is obtainable from          #
# ftp://ftp.iucr.org/pub/cif_core.dic. The current version number is 2.4.    #
#                                                                            #
# Software is freely available for graphical display of the structure(s) in  #
# this CIF.  For information consult the CIF home page http://www.iucr.org/  #
# cif/home.html                                                              #
#                                                                            #
# This file may be used for bona fide research purposes within the           #
# scientific community so long as proper attribution is given to the journal # 
# article from which it was obtained.                                        #
#                                                                            #
##############################################################################
                                             
data_I
_audit_creation_method     SHELXL-97
_chemical_name_systematic
;
(<i>E</i>)-2-[(2,4-Dichlorophenyl)iminomethyl]-6-methylphenol
;
_chemical_name_common     ?
_chemical_formula_moiety     'C14 H11 Cl2 N O'
_chemical_formula_sum     'C14 H11 Cl2 N O'
_chemical_formula_iupac     'C14 H11 Cl2 N O'
_chemical_formula_weight     280.14
_chemical_melting_point     ?
_symmetry_cell_setting     monoclinic
_symmetry_space_group_name_H-M     'P 21/n'
_symmetry_space_group_name_Hall     '-P 2yn'
loop_
    _symmetry_equiv_pos_as_xyz
    'x, y, z'
    '-x+1/2, y+1/2, -z+1/2'
    '-x, -y, -z'
    'x-1/2, -y-1/2, z-1/2'
_cell_length_a     19.981(2)
_cell_length_b     7.1473(6)
_cell_length_c     20.057(4)
_cell_angle_alpha     90.00
_cell_angle_beta     114.913(11)
_cell_angle_gamma     90.00
_cell_volume     2597.8(7)
_cell_formula_units_Z     8
_cell_measurement_reflns_used     24378
_cell_measurement_theta_min     1.9
_cell_measurement_theta_max     27.8
_cell_measurement_temperature     296
_exptl_crystal_description     'prism'
_exptl_crystal_colour     'yellow'
_exptl_crystal_size_max     0.45
_exptl_crystal_size_mid     0.21
_exptl_crystal_size_min     0.11
_exptl_crystal_density_diffrn     1.433
_exptl_crystal_density_meas     ?
_exptl_crystal_density_method     'not measured'
_exptl_crystal_F_000     1152
_exptl_absorpt_coefficient_mu     0.48
_exptl_absorpt_correction_type     integration
_exptl_absorpt_process_details     '(X-RED32; Stoe & Cie, 2002)'
_exptl_absorpt_correction_T_min     0.903
_exptl_absorpt_correction_T_max     0.953
_exptl_special_details
;
;
_diffrn_ambient_temperature     296
_diffrn_radiation_type     MoK\a
_diffrn_radiation_wavelength     0.71073
_diffrn_radiation_source     'fine-focus sealed tube'
_diffrn_radiation_monochromator     graphite
_diffrn_measurement_device_type     'Stoe IPDSII'
_diffrn_measurement_method     \w
_diffrn_detector_area_resol_mean     6.67
_diffrn_reflns_number     30840
_diffrn_reflns_av_R_equivalents     0.056
_diffrn_reflns_av_sigmaI/netI     0.043
_diffrn_reflns_theta_min     1.9
_diffrn_reflns_theta_max     26.5
_diffrn_reflns_theta_full     26.5
_diffrn_measured_fraction_theta_max     1.000
_diffrn_measured_fraction_theta_full     1.000
_diffrn_reflns_limit_h_min     -25
_diffrn_reflns_limit_h_max     25
_diffrn_reflns_limit_k_min     -8
_diffrn_reflns_limit_k_max     8
_diffrn_reflns_limit_l_min     -25
_diffrn_reflns_limit_l_max     25
_diffrn_standards_number     0
_diffrn_standards_interval_count     ?
_diffrn_standards_interval_time     ?
_diffrn_standards_decay_%     0
_refine_special_details
;
Refinement of <i>F</i>^2^ against ALL reflections. The weighted <i>R</i>-factor
<i>wR</i> and goodness of fit <i>S</i> are based on <i>F</i>^2^, conventional
<i>R</i>-factors <i>R</i> are based on <i>F</i>, with <i>F</i> set to zero for
negative <i>F</i>^2^. The threshold expression of <i>F</i>^2^ >
\s(<i>F</i>^2^) is used only for calculating <i>R</i>-factors(gt) <i>etc</i>.
and is not relevant to the choice of reflections for refinement.
<i>R</i>-factors based on <i>F</i>^2^ are statistically about twice as large
as those based on <i>F</i>, and <i>R</i>- factors based on ALL data will be
even larger.
;
_reflns_number_total     5370
_reflns_number_gt     3188
_reflns_threshold_expression     I>2\s(I)
_refine_ls_structure_factor_coef     Fsqd
_refine_ls_matrix_type     full
_refine_ls_R_factor_all     0.074
_refine_ls_R_factor_gt     0.040
_refine_ls_wR_factor_gt     0.098
_refine_ls_wR_factor_ref     0.106
_refine_ls_goodness_of_fit_ref     0.88
_refine_ls_restrained_S_all     0.88
_refine_ls_number_reflns     5370
_refine_ls_number_parameters     334
_refine_ls_number_restraints     2
_refine_ls_hydrogen_treatment     mixed
_refine_ls_weighting_scheme     calc
_refine_ls_weighting_details
                 'calc w=1/[\s^2^(Fo^2^)+(0.0615P)^2^] where P=(Fo^2^+2Fc^2^)/3'
_atom_sites_solution_hydrogens     geom
_atom_sites_solution_primary     direct
_atom_sites_solution_secondary     difmap
_refine_ls_shift/su_max     0.002
_refine_ls_shift/su_mean     0.000
_refine_diff_density_max     0.40
_refine_diff_density_min     -0.40
_refine_ls_extinction_method     'SHELXL97 (Sheldrick, 2008)'
_refine_ls_extinction_coef     0.0055(5)
_refine_ls_extinction_expression
                                  'Fc^*^=kFc[1+0.001xFc^2^\l^3^/sin(2\q)]^-1/4^'
loop_
    _atom_type_symbol
    _atom_type_description
    _atom_type_scat_dispersion_real
    _atom_type_scat_dispersion_imag
    _atom_type_scat_source
    'C' 'C' 0.0033 0.0016
                         'International Tables Vol C Tables 4.2.6.8 and 6.1.1.4'
    'H' 'H' 0.0000 0.0000
                         'International Tables Vol C Tables 4.2.6.8 and 6.1.1.4'
    'N' 'N' 0.0061 0.0033
                         'International Tables Vol C Tables 4.2.6.8 and 6.1.1.4'
    'O' 'O' 0.0106 0.0060
                         'International Tables Vol C Tables 4.2.6.8 and 6.1.1.4'
    'Cl' 'Cl' 0.1484 0.1585
                         'International Tables Vol C Tables 4.2.6.8 and 6.1.1.4'
_computing_data_collection     'X-AREA (Stoe & Cie, 2002)'
_computing_cell_refinement     'X-AREA (Stoe & Cie, 2002)'
_computing_data_reduction     'X-RED32 (Stoe & Cie, 2002)'
_computing_structure_solution     'SHELXS97 (Sheldrick, 2008)'
_computing_structure_refinement     'SHELXL97 (Sheldrick, 2008)'
_computing_molecular_graphics     'ORTEP-3 for Windows (Farrugia, 1997)'
_computing_publication_material
                                 'WinGX Farrugia (1999) and PLATON (Spek, 2009)'
loop_
    _atom_site_type_symbol
    _atom_site_label
    _atom_site_fract_x
    _atom_site_fract_y
    _atom_site_fract_z
    _atom_site_U_iso_or_equiv
    _atom_site_adp_type
    _atom_site_calc_flag
    _atom_site_refinement_flags
    _atom_site_occupancy
    _atom_site_disorder_assembly
    _atom_site_disorder_group
    C C1A 0.03154(13) 0.4396(4) 0.67838(15) 0.0634(6) Uani d . 1 . .
    C C1B 0.81914(17) 0.2780(3) 0.96769(12) 0.0640(7) Uani d . 1 . .
    C C2A 0.05942(13) 0.3951(4) 0.62832(13) 0.0621(6) Uani d . 1 . .
    H H2A 0.0279 0.3652 0.5801 0.075 Uiso calc R 1 . .
    C C2B 0.74914(17) 0.2265(4) 0.92203(13) 0.0683(7) Uani d . 1 . .
    H H2B 0.7163 0.1896 0.9413 0.082 Uiso calc R 1 . .
    C C3A 0.13455(12) 0.3954(3) 0.65054(11) 0.0527(5) Uani d . 1 . .
    C C3B 0.72734(15) 0.2291(3) 0.84732(12) 0.0620(6) Uani d . 1 . .
    H H3B 0.6795 0.1937 0.8163 0.074 Uiso calc R 1 . .
    C C4A 0.18332(11) 0.4388(3) 0.72239(11) 0.0475(5) Uani d . 1 . .
    C C4B 0.77533(13) 0.2836(3) 0.81725(11) 0.0508(5) Uani d . 1 . .
    C C5A 0.15257(13) 0.4858(3) 0.77090(12) 0.0573(6) Uani d . 1 . .
    H H5A 0.1836 0.5182 0.8190 0.069 Uiso calc R 1 . .
    C C5B 0.84670(13) 0.3341(3) 0.86513(11) 0.0537(6) Uani d . 1 . .
    C C6A 0.07801(14) 0.4855(4) 0.74967(14) 0.0651(7) Uani d . 1 . .
    H H6A 0.0588 0.5162 0.7832 0.078 Uiso calc R 1 . .
    C C6B 0.86936(15) 0.3331(4) 0.94063(11) 0.0620(6) Uani d . 1 . .
    H H6B 0.9170 0.3684 0.9723 0.074 Uiso calc R 1 . .
    C C7A 0.30675(12) 0.4072(3) 0.80567(11) 0.0482(5) Uani d . 1 . .
    H H7A 0.2903 0.3737 0.8411 0.058 Uiso calc R 1 . .
    C C7B 0.69131(13) 0.3133(3) 0.69404(11) 0.0518(5) Uani d . 1 . .
    H H7B 0.6559 0.3458 0.7107 0.062 Uiso calc R 1 . .
    C C8A 0.38465(11) 0.4160(3) 0.82605(10) 0.0463(5) Uani d . 1 . .
    C C8B 0.67009(12) 0.3030(3) 0.61578(11) 0.0487(5) Uani d . 1 . .
    C C9A 0.41332(12) 0.4551(3) 0.77458(10) 0.0471(5) Uani d . 1 . .
    C C9B 0.72176(12) 0.2636(3) 0.58774(10) 0.0482(5) Uani d . 1 . .
    C C10A 0.48888(12) 0.4609(3) 0.79476(12) 0.0562(6) Uani d . 1 . .
    C C10B 0.70102(14) 0.2580(3) 0.51193(12) 0.0579(6) Uani d . 1 . .
    C C11A 0.53546(13) 0.4309(4) 0.86787(14) 0.0659(7) Uani d . 1 . .
    H H11A 0.5862 0.4369 0.8826 0.079 Uiso calc R 1 . .
    C C11B 0.62790(16) 0.2882(4) 0.46609(12) 0.0696(7) Uani d . 1 . .
    H H11B 0.6131 0.2834 0.4155 0.084 Uiso calc R 1 . .
    C C12A 0.50878(14) 0.3922(4) 0.91977(13) 0.0710(7) Uani d . 1 . .
    H H12A 0.5414 0.3723 0.9686 0.085 Uiso calc R 1 . .
    C C12B 0.57587(15) 0.3253(4) 0.49248(13) 0.0733(7) Uani d . 1 . .
    H H12B 0.5268 0.3445 0.4600 0.088 Uiso calc R 1 . .
    C C13A 0.43479(13) 0.3833(4) 0.89929(11) 0.0607(6) Uani d . 1 . .
    H H13A 0.4171 0.3552 0.9342 0.073 Uiso calc R 1 . .
    C C13B 0.59656(13) 0.3339(4) 0.56658(13) 0.0629(6) Uani d . 1 . .
    H H13B 0.5616 0.3605 0.5845 0.076 Uiso calc R 1 . .
    C C14A 0.51781(15) 0.4976(5) 0.73832(16) 0.0848(9) Uani d . 1 . .
    H H10A 0.5484 0.6073 0.7518 0.127 Uiso calc R 1 . .
    H H10B 0.4772 0.5167 0.6913 0.127 Uiso calc R 1 . .
    H H10C 0.5464 0.3923 0.7357 0.127 Uiso calc R 1 . .
    C C14B 0.75762(17) 0.2210(4) 0.48301(14) 0.0827(9) Uani d . 1 . .
    H H10D 0.7347 0.2258 0.4303 0.124 Uiso calc R 1 . .
    H H10E 0.7788 0.0994 0.4987 0.124 Uiso calc R 1 . .
    H H10F 0.7957 0.3141 0.5015 0.124 Uiso calc R 1 . .
    N N1A 0.25916(9) 0.4438(2) 0.74044(9) 0.0467(4) Uani d . 1 . .
    N N1B 0.75702(11) 0.2794(3) 0.74117(9) 0.0504(4) Uani d . 1 . .
    O O1A 0.36837(9) 0.4854(3) 0.70326(8) 0.0620(5) Uani d D 1 . .
    H H1A 0.3248(10) 0.476(4) 0.6980(15) 0.083(9) Uiso d D 1 . .
    O O1B 0.79332(9) 0.2323(3) 0.63215(9) 0.0611(4) Uani d D 1 . .
    H H1B 0.7955(17) 0.240(4) 0.6727(11) 0.093(10) Uiso d D 1 . .
    Cl Cl1A -0.06295(4) 0.43590(12) 0.65100(5) 0.0885(3) Uani d . 1 . .
    Cl Cl1B 0.84855(5) 0.26781(11) 1.06241(3) 0.0916(3) Uani d . 1 . .
    Cl Cl2A 0.17044(4) 0.33856(12) 0.58800(3) 0.0787(2) Uani d . 1 . .
    Cl Cl2B 0.90870(3) 0.40133(11) 0.82999(3) 0.0724(2) Uani d . 1 . .
loop_
    _atom_site_aniso_label
    _atom_site_aniso_U_11
    _atom_site_aniso_U_22
    _atom_site_aniso_U_33
    _atom_site_aniso_U_12
    _atom_site_aniso_U_13
    _atom_site_aniso_U_23
    C1A 0.0444(13) 0.0550(16) 0.0929(18) 0.0012(12) 0.0309(13) 0.0058(13)
    C1B 0.102(2) 0.0526(15) 0.0446(11) 0.0191(15) 0.0379(14) 0.0065(11)
    C2A 0.0472(13) 0.0630(17) 0.0672(14) -0.0081(12) 0.0154(11) 0.0032(12)
    C2B 0.098(2) 0.0608(17) 0.0586(13) 0.0009(15) 0.0457(15) 0.0054(12)
    C3A 0.0484(13) 0.0558(14) 0.0540(12) -0.0056(11) 0.0217(10) 0.0024(10)
    C3B 0.0789(17) 0.0586(15) 0.0553(12) 0.0000(13) 0.0350(13) 0.0058(11)
    C4A 0.0431(11) 0.0440(13) 0.0557(12) 0.0006(10) 0.0210(10) 0.0038(10)
    C4B 0.0681(15) 0.0443(13) 0.0428(10) 0.0102(11) 0.0259(11) 0.0030(9)
    C5A 0.0538(14) 0.0601(15) 0.0620(13) 0.0029(12) 0.0284(11) -0.0021(11)
    C5B 0.0669(15) 0.0527(14) 0.0456(11) 0.0156(12) 0.0279(11) 0.0027(10)
    C6A 0.0586(15) 0.0636(17) 0.0840(17) 0.0035(13) 0.0407(14) -0.0023(13)
    C6B 0.0773(17) 0.0599(15) 0.0432(11) 0.0171(14) 0.0199(11) -0.0011(10)
    C7A 0.0519(13) 0.0489(14) 0.0484(11) -0.0002(11) 0.0258(10) -0.0014(9)
    C7B 0.0592(14) 0.0500(14) 0.0518(12) 0.0047(11) 0.0289(11) 0.0034(10)
    C8A 0.0452(12) 0.0481(13) 0.0428(10) 0.0003(10) 0.0158(9) -0.0047(9)
    C8B 0.0510(13) 0.0481(13) 0.0454(10) -0.0025(11) 0.0188(10) 0.0024(9)
    C9A 0.0450(12) 0.0519(14) 0.0423(10) -0.0005(10) 0.0165(9) -0.0078(9)
    C9B 0.0488(12) 0.0496(13) 0.0435(10) -0.0090(11) 0.0166(10) -0.0012(9)
    C10A 0.0468(13) 0.0602(16) 0.0618(13) -0.0023(12) 0.0230(11) -0.0112(11)
    C10B 0.0729(16) 0.0553(15) 0.0465(11) -0.0142(13) 0.0262(11) -0.0025(10)
    C11A 0.0419(13) 0.0701(18) 0.0743(16) 0.0005(12) 0.0134(12) -0.0159(13)
    C11B 0.0843(19) 0.0688(18) 0.0425(11) -0.0127(15) 0.0139(13) 0.0004(11)
    C12A 0.0587(16) 0.083(2) 0.0504(13) 0.0082(15) 0.0027(12) -0.0024(12)
    C12B 0.0631(16) 0.0766(19) 0.0566(14) 0.0003(15) 0.0020(13) 0.0070(13)
    C13A 0.0575(15) 0.0734(17) 0.0441(11) 0.0071(13) 0.0145(11) 0.0024(11)
    C13B 0.0550(15) 0.0663(17) 0.0640(14) 0.0043(13) 0.0217(12) 0.0043(12)
    C14A 0.0615(17) 0.115(3) 0.0924(19) -0.0119(17) 0.0470(15) -0.0137(18)
    C14B 0.098(2) 0.103(2) 0.0605(14) -0.0235(19) 0.0466(15) -0.0126(15)
    N1A 0.0412(9) 0.0507(11) 0.0474(9) -0.0005(9) 0.0179(8) -0.0015(8)
    N1B 0.0604(12) 0.0514(11) 0.0403(8) 0.0030(10) 0.0220(9) 0.0018(8)
    O1A 0.0509(10) 0.0930(13) 0.0418(8) -0.0039(9) 0.0190(7) 0.0000(8)
    O1B 0.0493(9) 0.0849(13) 0.0507(9) -0.0049(9) 0.0226(8) -0.0047(8)
    Cl1A 0.0454(3) 0.0874(6) 0.1318(6) -0.0008(4) 0.0364(4) 0.0067(5)
    Cl1B 0.1469(7) 0.0863(5) 0.0449(3) 0.0213(5) 0.0437(4) 0.0063(3)
    Cl2A 0.0639(4) 0.1209(6) 0.0530(3) -0.0176(4) 0.0263(3) -0.0127(3)
    Cl2B 0.0588(4) 0.1028(6) 0.0590(3) 0.0109(4) 0.0281(3) 0.0000(3)
_geom_special_details
;
All e.s.d.'s (except the e.s.d. in the dihedral angle between two l.s. planes)
are estimated using the full covariance matrix. The cell e.s.d.'s are taken
into account individually in the estimation of e.s.d.'s in distances, angles
and torsion angles; correlations between e.s.d.'s in cell parameters are only
used when they are defined by crystal symmetry. An approximate (isotropic)
treatment of cell e.s.d.'s is used for estimating e.s.d.'s involving l.s.
planes.
;
loop_
    _geom_bond_atom_site_label_1
    _geom_bond_atom_site_label_2
    _geom_bond_site_symmetry_2
    _geom_bond_distance
    _geom_bond_publ_flag
    C1A C2A . 1.375(3) ?
    C1A C6A . 1.377(4) ?
    C1A Cl1A . 1.730(2) ?
    C1B C2B . 1.361(4) ?
    C1B C6B . 1.384(4) ?
    C1B Cl1B . 1.738(2) ?
    C2A C3A . 1.374(3) ?
    C2A H2A . 0.9300 ?
    C2B C3B . 1.373(3) ?
    C2B H2B . 0.9300 ?
    C3A C4A . 1.393(3) ?
    C3A Cl2A . 1.735(2) ?
    C3B C4B . 1.387(3) ?
    C3B H3B . 0.9300 ?
    C4A C5A . 1.393(3) ?
    C4A N1A . 1.402(3) y
    C4B C5B . 1.390(3) ?
    C4B N1B . 1.412(2) y
    C5A C6A . 1.366(3) ?
    C5A H5A . 0.9300 ?
    C5B C6B . 1.386(3) ?
    C5B Cl2B . 1.731(2) ?
    C6A H6A . 0.9300 ?
    C6B H6B . 0.9300 ?
    C7A N1A . 1.279(3) y
    C7A C8A . 1.435(3) y
    C7A H7A . 0.9300 ?
    C7B N1B . 1.277(3) y
    C7B C8B . 1.445(3) y
    C7B H7B . 0.9300 ?
    C8A C9A . 1.404(3) ?
    C8A C13A . 1.406(3) ?
    C8B C9B . 1.397(3) ?
    C8B C13B . 1.400(3) ?
    C9A O1A . 1.348(2) y
    C9A C10A . 1.389(3) ?
    C9B O1B . 1.347(3) y
    C9B C10B . 1.398(3) ?
    C10A C11A . 1.383(3) ?
    C10A C14A . 1.495(3) ?
    C10B C11B . 1.377(4) ?
    C10B C14B . 1.496(4) ?
    C11A C12A . 1.383(4) ?
    C11A H11A . 0.9300 ?
    C11B C12B . 1.377(4) ?
    C11B H11B . 0.9300 ?
    C12A C13A . 1.359(3) ?
    C12A H12A . 0.9300 ?
    C12B C13B . 1.366(3) ?
    C12B H12B . 0.9300 ?
    C13A H13A . 0.9300 ?
    C13B H13B . 0.9300 ?
    C14A H10A . 0.9600 ?
    C14A H10B . 0.9600 ?
    C14A H10C . 0.9600 ?
    C14B H10D . 0.9600 ?
    C14B H10E . 0.9600 ?
    C14B H10F . 0.9600 ?
    O1A H1A . 0.834(17) ?
    O1B H1B . 0.798(17) ?
loop_
    _geom_angle_atom_site_label_1
    _geom_angle_atom_site_label_2
    _geom_angle_atom_site_label_3
    _geom_angle_site_symmetry_1
    _geom_angle_site_symmetry_3
    _geom_angle
    _geom_angle_publ_flag
    C2A C1A C6A . . 120.7(2) ?
    C2A C1A Cl1A . . 119.2(2) ?
    C6A C1A Cl1A . . 120.1(2) ?
    C2B C1B C6B . . 121.5(2) ?
    C2B C1B Cl1B . . 120.2(2) ?
    C6B C1B Cl1B . . 118.3(2) ?
    C3A C2A C1A . . 119.1(2) ?
    C3A C2A H2A . . 120.5 ?
    C1A C2A H2A . . 120.5 ?
    C1B C2B C3B . . 119.6(2) ?
    C1B C2B H2B . . 120.2 ?
    C3B C2B H2B . . 120.2 ?
    C2A C3A C4A . . 121.9(2) ?
    C2A C3A Cl2A . . 119.54(18) ?
    C4A C3A Cl2A . . 118.56(17) ?
    C2B C3B C4B . . 121.3(3) ?
    C2B C3B H3B . . 119.4 ?
    C4B C3B H3B . . 119.4 ?
    C3A C4A C5A . . 117.0(2) ?
    C3A C4A N1A . . 118.80(18) ?
    C5A C4A N1A . . 124.06(19) ?
    C3B C4B C5B . . 117.95(19) ?
    C3B C4B N1B . . 123.5(2) ?
    C5B C4B N1B . . 118.40(19) ?
    C6A C5A C4A . . 121.7(2) ?
    C6A C5A H5A . . 119.1 ?
    C4A C5A H5A . . 119.1 ?
    C6B C5B C4B . . 121.4(2) ?
    C6B C5B Cl2B . . 119.1(2) ?
    C4B C5B Cl2B . . 119.51(15) ?
    C5A C6A C1A . . 119.6(2) ?
    C5A C6A H6A . . 120.2 ?
    C1A C6A H6A . . 120.2 ?
    C1B C6B C5B . . 118.2(2) ?
    C1B C6B H6B . . 120.9 ?
    C5B C6B H6B . . 120.9 ?
    N1A C7A C8A . . 122.16(18) ?
    N1A C7A H7A . . 118.9 ?
    C8A C7A H7A . . 118.9 ?
    N1B C7B C8B . . 122.3(2) ?
    N1B C7B H7B . . 118.9 ?
    C8B C7B H7B . . 118.9 ?
    C9A C8A C13A . . 118.0(2) ?
    C9A C8A C7A . . 121.95(18) ?
    C13A C8A C7A . . 120.03(19) ?
    C9B C8B C13B . . 118.83(19) ?
    C9B C8B C7B . . 121.29(19) ?
    C13B C8B C7B . . 119.9(2) ?
    O1A C9A C10A . . 117.44(18) ?
    O1A C9A C8A . . 121.10(19) ?
    C10A C9A C8A . . 121.45(19) ?
    O1B C9B C8B . . 121.73(18) ?
    O1B C9B C10B . . 117.4(2) ?
    C8B C9B C10B . . 120.9(2) ?
    C11A C10A C9A . . 117.9(2) ?
    C11A C10A C14A . . 121.9(2) ?
    C9A C10A C14A . . 120.3(2) ?
    C11B C10B C9B . . 117.8(2) ?
    C11B C10B C14B . . 122.1(2) ?
    C9B C10B C14B . . 120.0(2) ?
    C12A C11A C10A . . 121.9(2) ?
    C12A C11A H11A . . 119.0 ?
    C10A C11A H11A . . 119.0 ?
    C10B C11B C12B . . 122.3(2) ?
    C10B C11B H11B . . 118.9 ?
    C12B C11B H11B . . 118.9 ?
    C13A C12A C11A . . 119.8(2) ?
    C13A C12A H12A . . 120.1 ?
    C11A C12A H12A . . 120.1 ?
    C13B C12B C11B . . 119.7(2) ?
    C13B C12B H12B . . 120.1 ?
    C11B C12B H12B . . 120.1 ?
    C12A C13A C8A . . 120.9(2) ?
    C12A C13A H13A . . 119.5 ?
    C8A C13A H13A . . 119.5 ?
    C12B C13B C8B . . 120.4(2) ?
    C12B C13B H13B . . 119.8 ?
    C8B C13B H13B . . 119.8 ?
    C10A C14A H10A . . 109.5 ?
    C10A C14A H10B . . 109.5 ?
    H10A C14A H10B . . 109.5 ?
    C10A C14A H10C . . 109.5 ?
    H10A C14A H10C . . 109.5 ?
    H10B C14A H10C . . 109.5 ?
    C10B C14B H10D . . 109.5 ?
    C10B C14B H10E . . 109.5 ?
    H10D C14B H10E . . 109.5 ?
    C10B C14B H10F . . 109.5 ?
    H10D C14B H10F . . 109.5 ?
    H10E C14B H10F . . 109.5 ?
    C7A N1A C4A . . 121.04(17) ?
    C7B N1B C4B . . 120.91(19) ?
    C9A O1A H1A . . 108.4(19) ?
    C9B O1B H1B . . 104(2) ?
loop_
    _geom_torsion_atom_site_label_1
    _geom_torsion_atom_site_label_2
    _geom_torsion_atom_site_label_3
    _geom_torsion_atom_site_label_4
    _geom_torsion_site_symmetry_1
    _geom_torsion_site_symmetry_2
    _geom_torsion_site_symmetry_3
    _geom_torsion_site_symmetry_4
    _geom_torsion
    _geom_torsion_publ_flag
    C6A C1A C2A C3A . . . . 0.6(4) ?
    Cl1A C1A C2A C3A . . . . -179.00(19) ?
    C6B C1B C2B C3B . . . . -0.1(4) ?
    Cl1B C1B C2B C3B . . . . -177.81(19) ?
    C1A C2A C3A C4A . . . . 0.2(4) ?
    C1A C2A C3A Cl2A . . . . 179.75(19) ?
    C1B C2B C3B C4B . . . . -0.1(4) ?
    C2A C3A C4A C5A . . . . -1.2(3) ?
    Cl2A C3A C4A C5A . . . . 179.29(18) ?
    C2A C3A C4A N1A . . . . -177.4(2) ?
    Cl2A C3A C4A N1A . . . . 3.1(3) ?
    C2B C3B C4B C5B . . . . 0.6(3) ?
    C2B C3B C4B N1B . . . . 176.5(2) ?
    C3A C4A C5A C6A . . . . 1.4(4) ?
    N1A C4A C5A C6A . . . . 177.4(2) ?
    C3B C4B C5B C6B . . . . -0.9(3) ?
    N1B C4B C5B C6B . . . . -177.1(2) ?
    C3B C4B C5B Cl2B . . . . 179.49(18) ?
    N1B C4B C5B Cl2B . . . . 3.3(3) ?
    C4A C5A C6A C1A . . . . -0.7(4) ?
    C2A C1A C6A C5A . . . . -0.4(4) ?
    Cl1A C1A C6A C5A . . . . 179.2(2) ?
    C2B C1B C6B C5B . . . . -0.2(4) ?
    Cl1B C1B C6B C5B . . . . 177.52(18) ?
    C4B C5B C6B C1B . . . . 0.7(3) ?
    Cl2B C5B C6B C1B . . . . -179.66(18) ?
    N1A C7A C8A C9A . . . . -3.7(3) ?
    N1A C7A C8A C13A . . . . 176.9(2) ?
    N1B C7B C8B C9B . . . . -3.1(4) ?
    N1B C7B C8B C13B . . . . 177.3(2) ?
    C13A C8A C9A O1A . . . . 179.1(2) ?
    C7A C8A C9A O1A . . . . -0.3(3) ?
    C13A C8A C9A C10A . . . . 0.2(3) ?
    C7A C8A C9A C10A . . . . -179.2(2) ?
    C13B C8B C9B O1B . . . . -179.9(2) ?
    C7B C8B C9B O1B . . . . 0.5(3) ?
    C13B C8B C9B C10B . . . . 1.1(3) ?
    C7B C8B C9B C10B . . . . -178.5(2) ?
    O1A C9A C10A C11A . . . . 179.7(2) ?
    C8A C9A C10A C11A . . . . -1.4(3) ?
    O1A C9A C10A C14A . . . . -0.7(3) ?
    C8A C9A C10A C14A . . . . 178.3(2) ?
    O1B C9B C10B C11B . . . . 179.5(2) ?
    C8B C9B C10B C11B . . . . -1.5(3) ?
    O1B C9B C10B C14B . . . . -0.8(3) ?
    C8B C9B C10B C14B . . . . 178.2(2) ?
    C9A C10A C11A C12A . . . . 1.3(4) ?
    C14A C10A C11A C12A . . . . -178.3(3) ?
    C9B C10B C11B C12B . . . . 0.8(4) ?
    C14B C10B C11B C12B . . . . -178.9(3) ?
    C10A C11A C12A C13A . . . . -0.1(4) ?
    C10B C11B C12B C13B . . . . 0.3(4) ?
    C11A C12A C13A C8A . . . . -1.1(4) ?
    C9A C8A C13A C12A . . . . 1.0(4) ?
    C7A C8A C13A C12A . . . . -179.6(2) ?
    C11B C12B C13B C8B . . . . -0.8(4) ?
    C9B C8B C13B C12B . . . . 0.1(4) ?
    C7B C8B C13B C12B . . . . 179.7(2) ?
    C8A C7A N1A C4A . . . . -178.4(2) ?
    C3A C4A N1A C7A . . . . -151.4(2) ?
    C5A C4A N1A C7A . . . . 32.7(3) ?
    C8B C7B N1B C4B . . . . -177.5(2) ?
    C3B C4B N1B C7B . . . . 34.1(3) ?
    C5B C4B N1B C7B . . . . -150.0(2) ?
loop_
    _geom_hbond_atom_site_label_D
    _geom_hbond_atom_site_label_H
    _geom_hbond_atom_site_label_A
    _geom_hbond_site_symmetry_A
    _geom_hbond_distance_DH
    _geom_hbond_distance_HA
    _geom_hbond_distance_DA
    _geom_hbond_angle_DHA
    O1A H1A N1A . 0.834(17) 1.86(2) 2.603(2) 149(3)
    O1B H1B N1B . 0.798(17) 1.86(2) 2.599(2) 155(3)
data_global
_journal_date_recd_electronic     2009-01-28
_journal_date_accepted     2009-03-16
_journal_name_full     'Acta Crystallographica, Section E'
_journal_year     2009
_journal_volume     65
_journal_issue      4
_journal_page_first     o811
_journal_page_last     o811
_journal_paper_category     QO
_journal_coeditor_code     YA2087
_publ_contact_author
;
'\,Sahin, Zarife Sibel'
Department of Physics
Ondokuz May\?is University
TR-55139
Samsun
Turkey
;
_publ_contact_author_email     'sgul@omu.edu.tr'
_publ_section_title
;
(<i>E</i>)-2-[(2,4-Dichlorophenyl)iminomethyl]-6-methylphenol
;
loop_
    _publ_author_name
    _publ_author_address
    '\,Sahin, Zarife Sibel '
;
Department of Physics
Faculty of Arts and Sciences
Ondokuz May\?is University
Kurupelit
TR-55139 Samsun
Turkey
;
    'I\,s\?ik, \,Samil'
;
Department of Physics
Faculty of Arts and Sciences
Ondokuz May\?is University
Kurupelit
TR-55139 Samsun
Turkey
;
    'Er\,sahin, Ferda '
;
Department of Chemistry
Art and Science Faculty
Ondokuz May\?is University
TR-55139 Samsun
Turkey
;
    'A\<gar, Erbil'
;
Department of Chemistry
Art and Science Faculty
Ondokuz May\?is University
TR-55139 Samsun
Turkey
;
