# Supplementary material for: (E)-2-[(2,4-Dichloro­phen­yl)imino­methyl]-6-methyl­phenol
Source: Acta Crystallogr Sect E Struct Rep Online. 2009 Mar 19;65(Pt 4):o811. doi: 10.1107/S1600536809009684 (PMC2968928; doi:10.1107/S1600536809009684)
Supplement: Supplementary file 2 [file e-65-0o811-Isup2.hkl]

#
# h,k,l, Fc-squared, Fo-squared, sigma(Fo-squared) and status flag
#
data_I
_shelx_title ' TEST STRUCTURE D:\DATA\FIZIK\SAMIL\DENEME\SAMF22'
_shelx_refln_list_code          4
_shelx_F_calc_maximum      272.36
_exptl_crystal_F_000      1152.00
_reflns_d_resolution_high  0.7964
 
loop_
 _symmetry_equiv_pos_as_xyz
 'x, y, z'
 '-x+1/2, y+1/2, -z+1/2'
 '-x, -y, -z'
 'x-1/2, -y-1/2, z-1/2'
 
_cell_length_a    19.9813
_cell_length_b     7.1473
_cell_length_c    20.0568
_cell_angle_alpha  90.000
_cell_angle_beta  114.913
_cell_angle_gamma  90.000
 
_shelx_F_squared_multiplier     1.000
 
loop_
 _refln_index_h
 _refln_index_k
 _refln_index_l
 _refln_F_squared_calc
 _refln_F_squared_meas
 _refln_F_squared_sigma
 _refln_observed_status
   2   0   0     9650.30     9802.32     93.27 o
   4   0   0     2000.67     2075.57     35.67 o
   6   0   0      527.27      536.50     29.18 o
   8   0   0     1842.14     1488.00    100.36 o
  10   0   0      618.41      536.27     24.97 o
  12   0   0     2054.14     2420.52    212.14 o
  14   0   0      105.90      131.56     21.38 o
  16   0   0      114.30      104.58     21.79 o
  18   0   0       15.16        4.69     19.77 o
  20   0   0       37.26       46.49     20.62 o
  22   0   0        0.16       15.73     22.56 o
   1   1   0      589.77      706.54     23.29 o
   2   1   0      595.52      653.13     25.22 o
   3   1   0     4840.68     4709.31     94.35 o
   4   1   0      344.49      302.58     16.34 o
   5   1   0     3317.46     3053.33     53.85 o
   6   1   0     1015.84     1063.94     17.88 o
   7   1   0     1887.60     1916.61     20.86 o
   8   1   0     1099.36     1150.07     29.99 o
   9   1   0     6621.90     7495.40    168.39 o
  10   1   0      117.43      110.28     14.11 o
  11   1   0       10.41        0.61     13.60 o
  12   1   0      691.12      688.24     22.21 o
  13   1   0      478.75      443.50     16.12 o
  14   1   0        2.36        0.30     13.02 o
  15   1   0        1.78        5.87     15.01 o
  16   1   0      168.76      167.23     13.03 o
  17   1   0        4.51        1.68     12.98 o
  18   1   0       40.44       51.83     13.51 o
  19   1   0       33.08       28.04     14.16 o
  20   1   0        0.01        3.32     16.14 o
  21   1   0        9.01       21.93     15.55 o
  22   1   0       85.03      104.85     15.16 o
   0   2   0     4828.21     4543.72     52.65 o
   1   2   0       71.96      260.77     71.90 o
   2   2   0    57840.52    54482.29   1178.01 o
   3   2   0     7971.98     7689.48    174.09 o
   4   2   0      496.27      525.68     18.36 o
   5   2   0      562.58      518.29     17.92 o
   6   2   0      868.11      821.44     17.34 o
   7   2   0     1003.28      943.48     27.61 o
   8   2   0       78.21       96.80     13.45 o
   9   2   0      382.95      374.25     15.97 o
  10   2   0        0.70        4.93     13.56 o
  11   2   0        1.79        6.47     15.83 o
  12   2   0        0.80        6.20     12.77 o
  13   2   0        6.23        9.11     12.84 o
  14   2   0       59.08       85.94     11.58 o
  15   2   0      322.36      330.19     14.64 o
  16   2   0      114.54      133.10     14.07 o
  17   2   0       12.52       19.36     13.81 o
  18   2   0       71.08       62.15     16.04 o
  19   2   0       54.86       46.20     14.50 o
  20   2   0        0.24        4.18     17.86 o
  21   2   0        4.37       11.90     16.49 o
  22   2   0        2.15       11.64     16.73 o
   1   3   0       78.36       71.89     10.81 o
   2   3   0      888.49      859.83     15.09 o
   3   3   0     1302.47     1290.49     30.81 o
   4   3   0     3293.04     3224.44     65.56 o
   5   3   0      173.16      121.34     13.90 o
   6   3   0        2.40        2.46     11.30 o
   7   3   0     3023.16     2671.28     92.12 o
   8   3   0     5219.96     5121.79    166.43 o
   9   3   0      152.46      168.84     18.28 o
  10   3   0      483.53      463.78     17.15 o
  11   3   0      125.89      131.05     15.90 o
  12   3   0        3.11       11.56     15.52 o
  13   3   0       44.91       40.39     16.36 o
  14   3   0        7.80       11.28     13.96 o
  15   3   0      222.22      279.07     15.36 o
  16   3   0        1.97       -0.02     16.62 o
  17   3   0        6.25       10.87     16.15 o
  18   3   0       74.33       81.01     16.48 o
  19   3   0        8.51       11.16     15.69 o
  20   3   0       13.97       14.20     17.53 o
  21   3   0        2.00        3.84     19.03 o
   0   4   0     1763.80     1797.09     29.91 o
   1   4   0     3412.35     3758.49     32.16 o
   2   4   0     4720.65     4678.16     42.84 o
   3   4   0       11.49       14.36     12.27 o
   4   4   0     1355.43     1291.89     34.65 o
   5   4   0     1424.83     1379.47     37.34 o
   6   4   0       80.27       50.33     16.77 o
   7   4   0       90.19      104.77     19.36 o
   8   4   0      392.49      377.85     20.49 o
   9   4   0      349.80      314.13     17.11 o
  10   4   0      141.86      173.23     19.28 o
  11   4   0      182.14      188.92     19.46 o
  12   4   0       20.83       15.16     15.94 o
  13   4   0       23.52       19.78     16.31 o
  14   4   0       50.39       51.79     22.70 o
  15   4   0        1.28        5.99     17.02 o
  16   4   0        2.98       10.19     16.57 o
  17   4   0       46.12       39.64     18.04 o
  18   4   0       18.56       11.30     16.46 o
  19   4   0       27.03       39.83     20.37 o
  20   4   0        6.75       17.20     24.61 o
   1   5   0      203.67      205.49     13.60 o
   2   5   0      887.40      909.88     21.19 o
   3   5   0       72.86       77.01     13.08 o
   4   5   0        5.83       14.41     11.88 o
   5   5   0      378.69      407.83     14.12 o
   6   5   0        3.71        8.77     12.04 o
   7   5   0      121.20      127.56     15.47 o
   8   5   0        9.46       13.39     16.17 o
   9   5   0        1.19       -2.64     19.88 o
  10   5   0      393.91      427.10     22.29 o
  11   5   0       65.37       43.78     17.50 o
  12   5   0       41.50       29.86     21.49 o
  13   5   0       12.03        6.32     18.41 o
  14   5   0       24.06       29.39     20.75 o
  15   5   0       26.74       48.37     18.82 o
  16   5   0        0.89       16.50     18.62 o
  17   5   0       13.11       20.97     23.39 o
  18   5   0       45.82       54.04     24.38 o
   0   6   0     1035.38     1029.67     37.49 o
   1   6   0      128.37      124.13     15.34 o
   2   6   0       68.31       62.05     15.16 o
   3   6   0       24.73       38.92     15.11 o
   4   6   0      359.87      347.81     17.50 o
   5   6   0       75.87       71.02     15.16 o
   6   6   0      307.26      317.75     15.87 o
   7   6   0      173.73      152.00     16.60 o
   8   6   0        9.66       15.49     18.21 o
   9   6   0        0.27        8.61     18.37 o
  10   6   0        0.00       15.64     14.74 o
  11   6   0       90.46       99.34     17.50 o
  12   6   0       53.85       29.11     18.45 o
  13   6   0      172.50      167.74     19.42 o
  14   6   0        0.83        1.35     25.40 o
  15   6   0       14.18       10.46     18.60 o
  16   6   0       18.70        2.93     19.32 o
   1   7   0       13.83       35.02     16.01 o
   2   7   0       86.31      105.96     14.91 o
   3   7   0       39.51       31.66     14.70 o
   4   7   0       25.58       38.82     15.75 o
   5   7   0        0.05       11.06     14.32 o
   6   7   0        1.81       -9.34     17.18 o
   7   7   0       40.05       46.14     17.35 o
   8   7   0        0.25       -7.31     19.77 o
   9   7   0        9.16       10.70     22.06 o
  10   7   0      141.90      163.19     19.74 o
  11   7   0        5.83        9.41     18.96 o
  12   7   0      103.73       72.27     20.80 o
  13   7   0        9.12        9.54     20.77 o
  14   7   0        0.05        8.13     22.13 o
   0   8   0       33.53       17.27     25.33 o
   1   8   0       26.69       30.90     18.02 o
   2   8   0       12.50       11.44     15.15 o
   3   8   0        0.52        8.37     15.96 o
   4   8   0        0.10       -3.22     15.20 o
   5   8   0        0.01        0.28     17.90 o
   6   8   0        0.82        8.82     19.43 o
   7   8   0        4.48       11.07     17.00 o
   8   8   0       24.39       22.51     23.60 o
   9   8   0        0.04        6.91     23.98 o
  10   8   0        0.02       11.31     24.70 o
 -23   0   1       87.00      108.91     20.69 o
 -21   0   1      274.00      251.92     37.09 o
 -19   0   1       29.15       33.58     19.16 o
 -17   0   1     1443.43     1248.39     22.80 o
 -15   0   1       30.48       34.67     20.85 o
 -13   0   1       15.28       19.47     20.62 o
 -11   0   1      148.00      182.43     20.42 o
  -9   0   1       44.77       51.29     14.32 o
  -7   0   1      360.09      364.00     22.21 o
  -5   0   1     3605.12     3374.81     47.37 o
  -3   0   1    42080.07    42752.79    843.71 o
   1   0   1        0.03       50.80     21.11 o
   3   0   1     6554.84     6739.49     72.60 o
   5   0   1    36830.09    35695.79    746.90 o
   7   0   1     4309.38     4408.52    270.46 o
   9   0   1     4836.33     4845.29    202.18 o
  11   0   1        1.54       -0.75     16.54 o
  13   0   1       94.08      106.71     21.01 o
  15   0   1      419.50      457.90     24.08 o
  17   0   1       87.81      133.47     14.86 o
  19   0   1        7.38        1.23     15.34 o
  21   0   1        1.37        6.27     21.76 o
 -23   1   1        0.44        7.36     18.16 o
 -22   1   1      141.11      150.96     15.30 o
 -21   1   1       23.93       25.23     16.37 o
 -20   1   1       52.52       59.59     14.35 o
 -19   1   1        5.51        6.78     15.15 o
 -18   1   1        1.45        9.84     14.34 o
 -17   1   1       37.03       64.95     16.01 o
 -16   1   1       85.03       67.68     15.65 o
 -15   1   1        2.25       10.11     12.17 o
 -14   1   1       37.60       54.64     14.63 o
 -13   1   1      357.21      377.39     15.10 o
 -12   1   1      425.97      397.02     15.53 o
 -11   1   1      771.50      727.83     26.89 o
 -10   1   1      746.09      872.51     31.74 o
  -9   1   1     3698.17     4045.23    114.78 o
  -8   1   1     2176.68     2262.11     59.61 o
  -7   1   1     3635.95     3363.57     31.07 o
  -6   1   1     1412.72     1454.37     20.49 o
  -5   1   1     4830.63     4681.01     58.76 o
  -4   1   1     4841.83     4631.44     97.56 o
  -3   1   1      670.00      793.68     26.26 o
  -2   1   1     3071.00     2999.53     34.16 o
  -1   1   1        3.42        2.91     15.06 o
   0   1   1      270.27      337.76     23.13 o
   1   1   1     3494.59     3577.10     52.59 o
   2   1   1      955.40      925.40     23.26 o
   3   1   1        3.19       20.35     15.22 o
   4   1   1     1925.51     1870.36     26.64 o
   5   1   1    11321.41    10536.68    193.44 o
   6   1   1      676.44      697.17     14.44 o
   7   1   1      230.05      217.62     12.20 o
   8   1   1    10621.60    10953.55    207.11 o
   9   1   1      996.74     1123.97     21.91 o
  10   1   1      859.20      798.97     14.47 o
  11   1   1      637.30      777.78     24.59 o
  12   1   1      281.20      283.27     12.72 o
  13   1   1      957.44     1016.91     30.76 o
  14   1   1        5.28        5.12     13.25 o
  15   1   1        0.09        7.33     11.68 o
  16   1   1      215.90      222.12     14.79 o
  17   1   1       52.47       81.12     14.62 o
  18   1   1      212.54      191.36     14.45 o
  19   1   1        0.90        9.19     15.59 o
  20   1   1       11.01       11.02     13.66 o
  21   1   1       32.42       25.48     12.90 o
  22   1   1       13.69       16.62     16.63 o
 -22   2   1       29.09       26.61     19.51 o
 -21   2   1       33.00       45.70     16.95 o
 -20   2   1        7.57       10.07     16.41 o
 -19   2   1       32.65       35.68     16.33 o
 -18   2   1        0.27        7.82     13.56 o
 -17   2   1       52.19       40.05     13.93 o
 -16   2   1      110.05      113.91     14.65 o
 -15   2   1       96.44       89.08     13.47 o
 -14   2   1      378.82      361.89     14.28 o
 -13   2   1       66.55       75.30     16.68 o
 -12   2   1      271.49      266.17     13.62 o
 -11   2   1        2.23        3.19     13.77 o
 -10   2   1      378.89      371.73     14.51 o
  -9   2   1       41.92       41.37     14.53 o
  -8   2   1      690.95      608.12     18.03 o
  -7   2   1      253.45      266.56     16.37 o
  -6   2   1       14.28        8.17     15.45 o
  -5   2   1       22.68       23.71     13.56 o
  -4   2   1        0.05        7.27     16.14 o
  -3   2   1    14766.19    14873.18    142.67 o
  -2   2   1    16565.16    16529.47    146.65 o
  -1   2   1    62459.50    59492.25    806.19 o
   0   2   1    74177.92    72345.57   1230.80 o
   1   2   1     2727.46     2704.67     39.41 o
   2   2   1    29442.83    30154.40    699.96 o
   3   2   1      737.34      800.19     20.08 o
   4   2   1     4388.88     4397.25     58.57 o
   5   2   1      119.49      102.95     15.22 o
   6   2   1     1426.93     1364.90     28.05 o
   7   2   1     1225.91     1224.30     19.86 o
   8   2   1     1215.05     1170.86     19.21 o
   9   2   1      848.80      846.19     23.85 o
  10   2   1      351.65      371.89     12.41 o
  11   2   1      407.84      377.95     13.75 o
  12   2   1      667.55      706.18     18.37 o
  13   2   1        0.09       13.60     12.57 o
  14   2   1       48.47       52.89     13.09 o
  15   2   1       31.97       32.32     14.41 o
  16   2   1        1.94        0.30     13.62 o
  17   2   1        8.84        2.95     14.19 o
  18   2   1        4.88        5.78     14.54 o
  19   2   1       37.01       61.00     17.28 o
  20   2   1        7.62        5.67     17.71 o
  21   2   1        3.43        6.52     15.40 o
 -21   3   1       22.60       12.44     16.37 o
 -20   3   1        2.13       -1.84     17.80 o
 -19   3   1       92.11      104.78     17.20 o
 -18   3   1      130.15      132.39     16.30 o
 -17   3   1        9.07       -3.60     14.72 o
 -16   3   1       28.63       26.46     13.70 o
 -15   3   1       36.76       41.09     16.97 o
 -14   3   1      575.50      565.31     27.72 o
 -13   3   1       28.18       38.81     17.25 o
 -12   3   1      282.00      327.04     24.17 o
 -11   3   1      525.24      574.47     37.67 o
 -10   3   1        7.80        1.53     13.75 o
  -9   3   1     1385.66     1464.91     34.65 o
  -8   3   1      162.56      170.28     14.20 o
  -7   3   1       20.94       37.60     15.32 o
  -6   3   1       23.42       24.30     15.25 o
  -5   3   1     2490.12     2344.23     61.59 o
  -4   3   1      272.12      270.96     12.02 o
  -3   3   1       14.93       19.85     10.91 o
  -2   3   1       13.48        2.67     10.16 o
  -1   3   1      965.22      812.15     15.91 o
   0   3   1      247.14      221.25     13.42 o
   1   3   1     1626.26     1581.09     33.47 o
   2   3   1      651.07      529.48     14.63 o
   3   3   1      134.82      158.02     14.18 o
   4   3   1      136.53      185.78     13.27 o
   5   3   1      388.61      402.39     18.45 o
   6   3   1       99.81      110.30     14.64 o
   7   3   1      333.75      257.74     18.35 o
   8   3   1      647.80      600.75     20.04 o
   9   3   1     1522.30     1629.73     24.30 o
  10   3   1      243.22      229.92     17.99 o
  11   3   1      855.65      901.75     21.89 o
  12   3   1      187.76      144.36     13.73 o
  13   3   1      265.39      243.75     13.50 o
  14   3   1       13.72        9.40     14.06 o
  15   3   1       99.90      100.50     14.83 o
  16   3   1        2.88       -3.10     15.21 o
  17   3   1       16.53       11.79     15.74 o
  18   3   1       10.44       26.98     16.56 o
  19   3   1       27.92       32.25     15.44 o
  20   3   1       37.33       27.96     19.75 o
  21   3   1       28.66       27.19     18.60 o
 -20   4   1       13.79        7.70     25.30 o
 -19   4   1       73.99       67.45     19.95 o
 -18   4   1        1.74        0.12     16.08 o
 -17   4   1       47.77       57.77     15.84 o
 -16   4   1       17.58        6.72     14.99 o
 -15   4   1       38.45       54.12     26.65 o
 -14   4   1       43.70       43.92     26.13 o
 -13   4   1       18.06       24.30     23.63 o
 -12   4   1      178.44      138.01     19.21 o
 -11   4   1        6.76       -4.19     20.00 o
 -10   4   1      127.12      118.23     14.77 o
  -9   4   1      285.72      284.19     15.02 o
  -8   4   1       33.93       46.86     13.45 o
  -7   4   1      665.49      663.00     16.68 o
  -6   4   1      491.55      457.20     14.51 o
  -5   4   1     2441.55     2641.02     48.27 o
  -4   4   1      451.79      424.10     12.52 o
  -3   4   1     7465.06     6840.21    106.53 o
  -2   4   1     9958.23    10070.49    151.73 o
  -1   4   1     1778.84     1812.87     23.95 o
   0   4   1     4854.01     5040.34     59.99 o
   1   4   1      319.71      263.76     13.70 o
   2   4   1      241.85      243.18     14.17 o
   3   4   1      341.88      321.84     13.12 o
   4   4   1      381.63      404.16     17.14 o
   5   4   1        1.93       21.87     15.32 o
   6   4   1     1394.79     1371.24     35.57 o
   7   4   1       55.28       46.42     16.93 o
   8   4   1      254.11      239.36     15.48 o
   9   4   1      371.84      372.43     19.10 o
  10   4   1       66.15       69.24     17.75 o
  11   4   1      117.56      112.57     19.06 o
  12   4   1       53.91       46.89     15.43 o
  13   4   1      142.93      192.60     13.67 o
  14   4   1       10.08       19.46     15.71 o
  15   4   1      176.34      206.22     20.64 o
  16   4   1       97.19      126.27     20.49 o
  17   4   1       43.09       26.23     17.61 o
  18   4   1      109.95      117.86     19.64 o
  19   4   1       38.93       47.78     20.81 o
 -19   5   1       31.80       22.62     22.31 o
 -18   5   1       12.78       16.68     21.49 o
 -17   5   1        2.62       21.11     15.93 o
 -16   5   1        2.66       -7.19     23.05 o
 -15   5   1       77.37       63.77     22.80 o
 -14   5   1       39.52       40.57     28.06 o
 -13   5   1      170.76      136.23     16.24 o
 -12   5   1      275.19      314.94     24.75 o
 -11   5   1        5.61        2.18     16.31 o
 -10   5   1       30.43       53.40     18.66 o
  -9   5   1      257.44      288.63     16.84 o
  -8   5   1      174.62      165.53     18.71 o
  -7   5   1      327.26      327.76     18.35 o
  -6   5   1       21.24       17.77     12.89 o
  -5   5   1        0.41        1.82     11.65 o
  -4   5   1       29.13       27.27     11.53 o
  -3   5   1       50.51       37.91     11.70 o
  -2   5   1      654.49      645.73     14.07 o
  -1   5   1       43.63       46.78     12.73 o
   0   5   1      181.39      188.01     12.03 o
   1   5   1       40.60       42.18     12.82 o
   2   5   1      350.45      387.60     15.64 o
   3   5   1      179.96      199.61     13.91 o
   4   5   1        2.14       18.18     15.17 o
   5   5   1        6.67        8.12     15.00 o
   6   5   1      106.13      109.53     15.75 o
   7   5   1      476.75      498.81     19.86 o
   8   5   1       76.59       67.58     18.84 o
   9   5   1       64.50       67.79     16.12 o
  10   5   1     1246.13     1300.25     24.85 o
  11   5   1        1.43        5.87     18.39 o
  12   5   1       15.55       17.46     17.78 o
  13   5   1       12.06       23.48     15.75 o
  14   5   1       64.22       72.40     19.17 o
  15   5   1       74.60       94.88     21.71 o
  16   5   1        5.80       -6.50     19.20 o
  17   5   1        1.45        7.74     23.08 o
  18   5   1        2.98       11.10     24.36 o
 -17   6   1       12.01        2.00     19.83 o
 -16   6   1        5.86       30.23     21.69 o
 -15   6   1        1.72       23.33     25.64 o
 -14   6   1       47.45       57.24     17.73 o
 -13   6   1        1.85       12.00     21.27 o
 -12   6   1        5.06       -0.47     18.38 o
 -11   6   1       10.16       -6.63     15.25 o
 -10   6   1       78.66       61.15     17.34 o
  -9   6   1       23.00       31.62     16.74 o
  -8   6   1       34.62       23.20     14.18 o
  -7   6   1       21.79       22.80     19.44 o
  -6   6   1       18.99       21.83     14.88 o
  -5   6   1      653.72      632.30     17.05 o
  -4   6   1     1064.32     1092.20     23.35 o
  -3   6   1       49.41       44.28     13.67 o
  -2   6   1      114.97      128.66     15.30 o
  -1   6   1      109.58      100.70     13.87 o
   0   6   1      420.79      436.03     14.45 o
   1   6   1      177.88      196.73     15.68 o
   2   6   1       10.08       12.16     12.32 o
   3   6   1      186.53      190.06     14.41 o
   4   6   1       42.93       67.26     16.18 o
   5   6   1       22.88       26.28     16.30 o
   6   6   1        0.01        4.68     14.31 o
   7   6   1       61.79       71.99     19.83 o
   8   6   1        4.03       26.86     18.43 o
   9   6   1        9.72        1.97     16.86 o
  10   6   1        0.81       -9.79     16.19 o
  11   6   1      167.86      185.52     16.68 o
  12   6   1       90.43       90.48     19.50 o
  13   6   1       16.52       25.01     17.61 o
  14   6   1        0.56      -16.53     21.56 o
  15   6   1      124.56       90.14     18.15 o
  16   6   1        3.87       11.32     20.94 o
 -14   7   1        7.84       26.48     21.93 o
 -13   7   1       10.18       -3.27     26.14 o
 -12   7   1       27.83       17.05     18.28 o
 -11   7   1       53.53       55.42     19.99 o
 -10   7   1        0.36       -8.87     19.08 o
  -9   7   1       43.89       39.14     21.85 o
  -8   7   1       90.11      100.66     21.41 o
  -7   7   1        0.01       -5.90     15.05 o
  -6   7   1       44.37       27.22     17.09 o
  -5   7   1       37.87       43.88     16.04 o
  -4   7   1        5.78        7.36     15.04 o
  -3   7   1       25.49       24.87     12.38 o
  -2   7   1       12.27       22.28     14.34 o
  -1   7   1        0.72        2.47     13.20 o
   0   7   1        0.03        8.95     15.74 o
   1   7   1        9.62       14.35     15.94 o
   2   7   1       34.98       46.50     14.55 o
   3   7   1      121.87      118.30     13.95 o
   4   7   1       83.34       91.22     15.08 o
   5   7   1       13.06       20.82     14.62 o
   6   7   1        3.98        5.65     15.42 o
   7   7   1       12.51        8.75     17.51 o
   8   7   1      112.53      112.31     18.47 o
   9   7   1       18.72       28.15     18.42 o
  10   7   1        9.90        2.42     19.23 o
  11   7   1        0.43       -5.65     16.99 o
  12   7   1       66.85       68.94     23.89 o
  13   7   1       15.99        4.22     16.04 o
 -10   8   1        0.13        7.79     20.83 o
  -9   8   1        4.82       11.88     18.11 o
  -8   8   1        0.33       11.10     22.16 o
  -7   8   1       49.64       25.84     19.38 o
  -6   8   1       30.81       30.76     19.33 o
  -5   8   1       43.19       34.67     16.19 o
  -4   8   1       58.34       47.07     15.89 o
  -3   8   1       40.22       49.53     16.38 o
  -2   8   1       64.48       54.55     14.85 o
  -1   8   1        1.07        0.49     14.46 o
   0   8   1        1.47       12.35     15.80 o
   1   8   1        1.05        6.71     14.79 o
   2   8   1        9.94       15.54     17.97 o
   3   8   1       43.87       36.22     15.83 o
   4   8   1        7.94       11.75     14.10 o
   5   8   1        1.27        6.55     18.30 o
   6   8   1        2.12        7.12     19.50 o
   7   8   1        6.73       16.31     22.30 o
   8   8   1       10.26        4.70     17.31 o
   9   8   1        1.31       -5.05     20.07 o
 -22   0   2       75.62       85.24     26.36 o
 -20   0   2      178.44      240.78     25.39 o
 -18   0   2      156.37      134.38     19.24 o
 -16   0   2      459.62      520.44     36.04 o
 -14   0   2     1549.77     1406.74     22.67 o
 -12   0   2     1788.52     1550.65     95.25 o
 -10   0   2     3150.31     3256.10    120.54 o
  -8   0   2      581.20      629.30     28.68 o
  -6   0   2      863.35      782.34     27.63 o
  -4   0   2     7834.28     8852.74     78.33 o
  -2   0   2     6693.65     8031.91     76.37 o
   0   0   2     9839.83     9340.17     89.56 o
   2   0   2    30010.66    28709.67    273.87 o
   4   0   2       49.79       91.20     16.60 o
   6   0   2     4347.41     4176.94     46.52 o
   8   0   2       43.72       19.24     16.13 o
  10   0   2      575.20      481.47     22.52 o
  12   0   2     1844.54     1776.08     87.54 o
  14   0   2      691.27      728.17     27.98 o
  16   0   2       89.50       88.79     16.13 o
  18   0   2      225.08      242.72     16.20 o
  20   0   2       19.22       39.21     20.90 o
 -23   1   2        2.61        5.42     16.44 o
 -22   1   2       19.23       13.04     17.23 o
 -21   1   2      296.42      271.62     15.57 o
 -20   1   2       51.16       47.70     17.33 o
 -19   1   2      413.38      424.01     22.68 o
 -18   1   2      124.51      128.36     13.52 o
 -17   1   2       12.76       12.95     13.84 o
 -16   1   2       72.87       67.98     13.67 o
 -15   1   2      140.45      168.48     13.84 o
 -14   1   2       88.55       90.31     12.01 o
 -13   1   2      279.34      296.29     13.92 o
 -12   1   2       47.37       60.78     13.98 o
 -11   1   2      118.51      134.81     11.69 o
 -10   1   2      461.73      462.16     14.03 o
  -9   1   2     4296.03     4967.85    121.72 o
  -8   1   2      154.90      150.38     13.40 o
  -7   1   2     3349.94     3359.89     64.62 o
  -6   1   2     3187.60     2904.80     44.99 o
  -5   1   2        1.84       -4.75     14.41 o
  -4   1   2     6698.63     6465.58     90.00 o
  -3   1   2       51.72       36.30     13.42 o
  -2   1   2     5477.19     5316.98    116.62 o
  -1   1   2      149.55      228.64     15.17 o
   0   1   2     2239.29     2361.18     26.59 o
   1   1   2     2136.46     2185.76     27.65 o
   2   1   2      111.17      111.37     17.00 o
   3   1   2      885.05      872.70     20.39 o
   4   1   2        8.17        2.08     12.93 o
   5   1   2     5784.81     5618.36     84.73 o
   6   1   2     7983.85     8087.95    149.26 o
   7   1   2     1753.48     1690.48     19.91 o
   8   1   2    10542.21    11299.59    199.57 o
   9   1   2        0.02       -0.31     10.37 o
  10   1   2      173.40      130.94     10.87 o
  11   1   2      554.19      468.78     12.94 o
  12   1   2        8.96       24.58     11.78 o
  13   1   2     1004.56      919.96     34.85 o
  14   1   2      134.91      125.65     11.76 o
  15   1   2       85.36       72.56     12.66 o
  16   1   2        3.29       10.99     11.27 o
  17   1   2      144.79      141.48     13.88 o
  18   1   2      108.65      125.86     13.30 o
  19   1   2       83.73       87.92     14.79 o
  20   1   2        4.55       13.39     12.28 o
  21   1   2      150.46      163.92     16.57 o
 -22   2   2        0.13       11.78     18.46 o
 -21   2   2      160.62      160.35     18.17 o
 -20   2   2        2.21        4.89     17.25 o
 -19   2   2        2.42        3.92     14.36 o
 -18   2   2        1.37        5.98     12.75 o
 -17   2   2     1419.41     1373.23     27.33 o
 -16   2   2       89.72       87.47     16.45 o
 -15   2   2      313.62      318.27     17.88 o
 -14   2   2        5.74       13.07     12.58 o
 -13   2   2       78.33       88.98     13.46 o
 -12   2   2        5.59       19.60     13.26 o
 -11   2   2        0.03       11.77     11.80 o
 -10   2   2     1099.60      990.48     21.70 o
  -9   2   2     1447.26     1377.86     49.46 o
  -8   2   2      388.08      338.07     17.61 o
  -7   2   2       11.28        1.06     13.41 o
  -6   2   2     1629.39     1560.62     22.47 o
  -5   2   2      133.49      132.65     14.02 o
  -4   2   2     2713.76     2951.44     39.74 o
  -3   2   2     4347.28     4542.30     54.95 o
  -2   2   2      459.09      535.60     48.07 o
  -1   2   2    12085.94    12660.75    172.28 o
   0   2   2    60683.42    62746.73    957.36 o
   1   2   2     2517.02     2552.39     49.23 o
   2   2   2       41.44       38.57     13.64 o
   3   2   2      181.39      181.52     14.97 o
   4   2   2     2702.69     2832.71     29.90 o
   5   2   2     1739.93     1599.38     26.39 o
   6   2   2        2.07        4.70     15.35 o
   7   2   2       95.32       82.85     13.51 o
   8   2   2      237.90      224.95     11.25 o
   9   2   2     3203.19     2911.65     70.48 o
  10   2   2      190.85      204.15     11.55 o
  11   2   2     1046.58      973.25     19.51 o
  12   2   2      610.47      652.28     14.47 o
  13   2   2        0.27        0.97     12.70 o
  14   2   2       73.38       77.06     12.96 o
  15   2   2      278.52      275.36     13.28 o
  16   2   2      188.79      171.93     15.91 o
  17   2   2      115.45      139.47     14.19 o
  18   2   2      229.29      215.17     14.42 o
  19   2   2        0.67        0.75     16.52 o
  20   2   2       50.11       42.84     14.78 o
  21   2   2       38.78       42.12     16.22 o
 -22   3   2       96.84       87.75     19.58 o
 -21   3   2        0.31        3.27     15.64 o
 -20   3   2       28.22       32.32     15.85 o
 -19   3   2      104.27       96.30     17.25 o
 -18   3   2       55.19       63.89     18.96 o
 -17   3   2        2.54       -5.06     16.89 o
 -16   3   2      437.65      469.77     19.79 o
 -15   3   2       39.63       30.76     16.34 o
 -14   3   2       17.74       11.57     18.10 o
 -13   3   2       23.94       36.93     15.22 o
 -12   3   2       74.08      126.14     15.23 o
 -11   3   2       58.91       74.02     17.54 o
 -10   3   2     1153.22     1169.94     82.85 o
  -9   3   2     2251.47     2009.14     58.57 o
  -8   3   2       23.81       19.01     16.04 o
  -7   3   2      560.33      614.84     14.09 o
  -6   3   2       70.64       52.34     12.92 o
  -5   3   2        0.29        1.85     12.50 o
  -4   3   2      117.58      129.90     10.69 o
  -3   3   2      406.46      382.23     11.15 o
  -2   3   2     1191.04     1133.80     16.54 o
  -1   3   2        2.08        9.18     10.34 o
   0   3   2     1152.37     1105.07     17.49 o
   1   3   2     1006.04     1039.18     31.30 o
   2   3   2     1745.29     1689.46     20.83 o
   3   3   2     3010.49     2935.66     53.69 o
   4   3   2     1006.75     1024.97     18.43 o
   5   3   2     1028.59     1084.32     19.11 o
   6   3   2     1161.53     1222.77     21.06 o
   7   3   2       68.52       56.05     15.69 o
   8   3   2       23.94       15.64     14.82 o
   9   3   2     1032.40     1131.74     28.96 o
  10   3   2     2862.07     3025.13     62.57 o
  11   3   2      207.68      228.47     14.10 o
  12   3   2       10.95       13.50     12.30 o
  13   3   2       82.15       84.73     12.82 o
  14   3   2      196.56      226.52     16.56 o
  15   3   2        3.69       18.74     14.78 o
  16   3   2      308.11      322.25     16.03 o
  17   3   2        6.46       18.01     15.89 o
  18   3   2       41.99       30.05     16.73 o
  19   3   2        9.50       11.12     16.79 o
  20   3   2        5.33        1.48     19.74 o
 -21   4   2       13.76       16.55     18.16 o
 -20   4   2       17.29       31.28     16.46 o
 -19   4   2        3.12       -0.19     23.13 o
 -18   4   2       12.87       37.28     21.99 o
 -17   4   2      137.90      120.86     29.29 o
 -16   4   2       10.83       10.00     27.72 o
 -15   4   2        9.09       29.94     20.49 o
 -14   4   2       17.92       11.47     25.97 o
 -13   4   2      141.64      150.80     16.48 o
 -12   4   2        4.55      -16.43     19.04 o
 -11   4   2      162.19      171.87     14.69 o
 -10   4   2      233.91      241.86     14.73 o
  -9   4   2        5.99       -0.11     13.24 o
  -8   4   2      122.85      104.15     11.95 o
  -7   4   2      443.30      401.20     15.99 o
  -6   4   2      580.68      689.02     14.56 o
  -5   4   2     1030.92     1092.14     15.29 o
  -4   4   2       26.88       31.78     11.69 o
  -3   4   2     1343.48     1336.48     15.50 o
  -2   4   2     9673.92     9320.76     73.68 o
  -1   4   2     5767.31     5814.89     63.10 o
   0   4   2       92.47      110.53     11.27 o
   1   4   2      400.06      400.95     13.29 o
   2   4   2     1934.32     1836.19     32.27 o
   3   4   2     1964.34     1921.84     32.71 o
   4   4   2      313.42      271.34     13.30 o
   5   4   2       35.69       29.47     13.79 o
   6   4   2      131.85      102.52     13.95 o
   7   4   2      493.88      484.03     18.53 o
   8   4   2       52.84       33.76     16.82 o
   9   4   2      223.72      243.65     18.23 o
  10   4   2        1.98        8.71     17.36 o
  11   4   2      217.59      243.18     16.04 o
  12   4   2      229.23      214.28     14.87 o
  13   4   2      349.42      330.51     17.50 o
  14   4   2       29.91       20.62     13.78 o
  15   4   2      207.29      220.96     17.61 o
  16   4   2        1.81        7.47     20.58 o
  17   4   2        0.28        8.91     18.47 o
  18   4   2       18.03       29.51     19.30 o
  19   4   2       13.63       15.82     23.48 o
 -19   5   2       22.93       36.09     21.84 o
 -18   5   2        8.41       11.09     18.43 o
 -17   5   2        0.72       -7.51     20.41 o
 -16   5   2        0.92       17.05     17.14 o
 -15   5   2       19.09       13.62     19.57 o
 -14   5   2      292.72      314.81     46.13 o
 -13   5   2      262.63      224.44     23.74 o
 -12   5   2        8.84       15.96     18.40 o
 -11   5   2       71.94       79.17     14.70 o
 -10   5   2      507.79      579.20     16.33 o
  -9   5   2      119.50      119.31     16.36 o
  -8   5   2      130.04      163.22     14.15 o
  -7   5   2      344.35      330.88     13.84 o
  -6   5   2       38.86       18.99     11.66 o
  -5   5   2        3.56        2.24     12.46 o
  -4   5   2      181.29      183.38     11.60 o
  -3   5   2       17.95       21.19     11.52 o
  -2   5   2       88.51       84.61     11.07 o
  -1   5   2        3.73       12.22     12.40 o
   0   5   2      158.40      152.51     12.14 o
   1   5   2      338.15      336.12     13.88 o
   2   5   2        1.08       -0.16     13.58 o
   3   5   2       77.99       64.25     13.62 o
   4   5   2       10.25        5.76     15.18 o
   5   5   2       22.83       26.97     14.96 o
   6   5   2        3.15        6.29     15.99 o
   7   5   2       59.79       51.88     15.61 o
   8   5   2      624.42      670.53     21.50 o
   9   5   2        0.34        0.06     15.29 o
  10   5   2       21.23       30.93     16.69 o
  11   5   2       30.17       26.85     14.98 o
  12   5   2      196.75      176.14     17.64 o
  13   5   2       41.61       35.83     16.93 o
  14   5   2       63.61       61.68     17.57 o
  15   5   2       79.56       78.87     18.92 o
  16   5   2       44.38       49.58     19.70 o
  17   5   2       10.15       20.12     22.23 o
 -17   6   2        1.65        5.65     18.91 o
 -16   6   2        1.81       15.31     21.57 o
 -15   6   2       13.79       29.72     20.75 o
 -14   6   2       18.65       11.85     24.52 o
 -13   6   2        1.53       17.20     19.59 o
 -12   6   2        8.84        9.20     19.09 o
 -11   6   2        3.33        9.92     17.84 o
 -10   6   2       21.31       21.43     17.07 o
  -9   6   2        9.19       24.97     14.86 o
  -8   6   2      147.45      146.36     19.79 o
  -7   6   2       48.06       46.35     12.35 o
  -6   6   2       86.07       78.85     14.84 o
  -5   6   2      695.64      622.89     23.72 o
  -4   6   2       90.18      103.90     11.52 o
  -3   6   2      738.79      662.56     13.72 o
  -2   6   2      149.88      141.26     11.32 o
  -1   6   2      266.74      265.13     14.52 o
   0   6   2       18.82       22.57     11.44 o
   1   6   2       43.61       43.70     13.53 o
   2   6   2       15.86       19.41     13.41 o
   3   6   2        2.89       10.02     15.06 o
   4   6   2       41.66       57.10     16.38 o
   5   6   2       12.49       10.82     14.62 o
   6   6   2      289.88      302.47     17.62 o
   7   6   2        0.20       12.43     19.89 o
   8   6   2      159.72      169.88     20.89 o
   9   6   2        0.09        5.72     16.16 o
  10   6   2       75.51       94.37     20.68 o
  11   6   2        4.81        5.86     14.64 o
  12   6   2       35.43       23.18     16.46 o
  13   6   2       45.81       40.64     17.00 o
  14   6   2       68.68       69.46     20.90 o
  15   6   2       19.23       20.26     18.77 o
 -14   7   2      118.80      135.45     22.41 o
 -13   7   2       20.88       14.13     21.47 o
 -12   7   2       56.63       73.13     25.95 o
 -11   7   2      118.70      117.73     24.69 o
 -10   7   2       74.53       84.68     17.53 o
  -9   7   2       14.08       -1.25     19.05 o
  -8   7   2       55.03       83.68     21.43 o
  -7   7   2       15.83       12.26     15.47 o
  -6   7   2        0.87       -1.91     14.57 o
  -5   7   2        0.52        7.83     13.72 o
  -4   7   2       14.79       13.12     13.31 o
  -3   7   2       13.23       20.93     14.56 o
  -2   7   2        0.57        7.91     14.29 o
  -1   7   2       82.45       75.80     13.22 o
   0   7   2       24.04       33.38     16.09 o
   1   7   2       70.44       59.40     16.46 o
   2   7   2        1.06       15.86     14.53 o
   3   7   2        0.14        1.22     16.24 o
   4   7   2       49.25       42.76     16.56 o
   5   7   2       77.02       47.83     14.72 o
   6   7   2       60.10       47.01     16.02 o
   7   7   2        0.62        7.26     17.35 o
   8   7   2        9.39       18.47     17.93 o
   9   7   2        0.36       -2.42     18.53 o
  10   7   2       12.90       16.75     18.93 o
  11   7   2        6.68        7.25     17.52 o
  12   7   2        1.45        9.17     17.72 o
  13   7   2        1.34       10.01     16.39 o
 -10   8   2        5.48        2.11     23.37 o
  -9   8   2       13.37       14.42     23.95 o
  -8   8   2       49.29       44.51     20.06 o
  -7   8   2      219.91      215.59     18.60 o
  -6   8   2        8.14        5.53     14.95 o
  -5   8   2      228.91      187.88     16.88 o
  -4   8   2      224.52      232.48     17.36 o
  -3   8   2        4.92       18.30     16.36 o
  -2   8   2       54.54       54.56     16.33 o
  -1   8   2        8.89        8.80     15.76 o
   0   8   2       69.26       52.78     14.88 o
   1   8   2       24.54       23.75     12.94 o
   2   8   2        3.60        2.15     18.07 o
   3   8   2        0.30        7.49     18.09 o
   4   8   2       13.30       21.94     17.13 o
   5   8   2        7.41       12.21     18.31 o
   6   8   2        0.33       14.83     19.01 o
   7   8   2        0.26        7.13     20.12 o
   8   8   2        0.00        3.77     19.63 o
   9   8   2        0.09        3.85     21.18 o
 -23   0   3       86.69       68.61     29.81 o
 -21   0   3      204.93      219.35     26.51 o
 -19   0   3       61.18       37.99     18.79 o
 -17   0   3      923.51      887.97     67.16 o
 -15   0   3     2830.11     2625.47    143.95 o
 -13   0   3     1054.98     1098.77     51.32 o
 -11   0   3        4.54       15.85     15.63 o
  -9   0   3     4153.08     4011.87    207.06 o
  -7   0   3     8751.81     8227.94     89.72 o
  -5   0   3    11057.62    11166.08    282.72 o
  -3   0   3       23.10       25.56     14.79 o
  -1   0   3    42916.84    43169.67    491.91 o
   1   0   3     6286.82     6097.27     60.68 o
   3   0   3       31.39       33.07     14.60 o
   5   0   3      408.74      475.84     16.03 o
   7   0   3       13.95      102.29     16.38 o
   9   0   3      223.15      181.62     16.55 o
  11   0   3     2225.78     2144.57     77.77 o
  13   0   3       74.17       51.64     17.21 o
  15   0   3      352.99      372.08     19.56 o
  17   0   3       56.01       42.55     17.25 o
  19   0   3       44.41       57.52     18.60 o
  21   0   3       51.32       65.00     24.02 o
 -23   1   3        8.12       16.73     17.63 o
 -22   1   3       18.80       23.05     16.54 o
 -21   1   3      222.71      240.04     18.60 o
 -20   1   3       11.54        7.72     15.37 o
 -19   1   3      105.00      119.55     16.97 o
 -18   1   3      133.93      176.16     16.34 o
 -17   1   3        2.34       20.77     13.71 o
 -16   1   3     2073.03     2115.31     47.70 o
 -15   1   3      603.76      642.72     17.90 o
 -14   1   3        0.41        1.96     12.05 o
 -13   1   3       28.39       43.14     11.46 o
 -12   1   3     1338.24     1360.52     41.68 o
 -11   1   3      271.73      178.81     11.88 o
 -10   1   3     7115.54     7468.20    229.37 o
  -9   1   3       83.22       93.92     11.83 o
  -8   1   3      204.98      169.47     13.65 o
  -7   1   3     2747.91     2601.76     58.44 o
  -6   1   3     1215.46     1276.20     20.69 o
  -5   1   3     3146.16     3334.22     43.18 o
  -4   1   3     2852.00     3052.21     51.14 o
  -3   1   3      267.39      271.37     13.08 o
  -2   1   3      276.75      318.02     12.72 o
  -1   1   3      702.91      742.84     14.75 o
   0   1   3       32.41       37.19     12.07 o
   1   1   3     1045.92     1124.84     16.75 o
   2   1   3      198.12      197.47     12.14 o
   3   1   3     2000.94     1879.32     36.22 o
   4   1   3       23.63       24.30     13.77 o
   5   1   3      857.87      969.07     18.15 o
   6   1   3       79.74      107.44     13.63 o
   7   1   3     2466.97     2695.56     46.83 o
   8   1   3      214.04      233.46     13.66 o
   9   1   3      883.07      971.75     16.84 o
  10   1   3     1138.00     1074.71     18.76 o
  11   1   3      176.98      157.26     11.32 o
  12   1   3       77.34       51.54     11.95 o
  13   1   3      592.71      584.39     24.97 o
  14   1   3      436.26      433.30     15.26 o
  15   1   3       16.12       20.78     11.16 o
  16   1   3      241.76      250.86     13.73 o
  17   1   3       67.92       63.79     13.98 o
  18   1   3       38.38       24.36     12.35 o
  19   1   3       20.41       18.79     13.03 o
  20   1   3       65.65       80.53     14.81 o
  21   1   3       14.98       22.88     15.60 o
 -23   2   3       48.00       52.95     17.72 o
 -22   2   3        6.84       -3.62     15.98 o
 -21   2   3       32.51       15.48     15.60 o
 -20   2   3      233.25      253.00     16.87 o
 -19   2   3        0.90       -2.26     15.12 o
 -18   2   3       55.96       51.71     17.37 o
 -17   2   3      834.71      759.75     19.20 o
 -16   2   3        3.19       15.27     14.78 o
 -15   2   3       46.32       64.28     16.23 o
 -14   2   3      346.47      365.68     17.13 o
 -13   2   3       89.52       95.69     14.46 o
 -12   2   3     2153.10     2051.54     60.34 o
 -11   2   3     1724.33     1631.05     58.42 o
 -10   2   3      204.99      241.00     13.98 o
  -9   2   3       21.29       31.86     11.67 o
  -8   2   3     2968.32     2872.96     54.16 o
  -7   2   3      126.65      135.89     13.14 o
  -6   2   3      754.90      770.90     15.98 o
  -5   2   3      855.43      699.80     15.57 o
  -4   2   3     4806.01     4713.51     45.31 o
  -3   2   3    15849.73    15571.85    276.86 o
  -2   2   3    13386.75    13732.83    227.27 o
  -1   2   3     7343.91     7574.89    110.26 o
   0   2   3     3304.08     3420.05     23.80 o
   1   2   3     4828.86     4499.67     29.24 o
   2   2   3       94.46       92.74     14.18 o
   3   2   3      667.01      737.54     16.62 o
   4   2   3        0.12        2.77     10.96 o
   5   2   3      748.73      731.04     14.42 o
   6   2   3     1034.12     1011.87     16.61 o
   7   2   3      236.48      215.68     13.92 o
   8   2   3       89.10      107.89     12.01 o
   9   2   3     1283.43     1314.56     32.21 o
  10   2   3      159.35      167.80     11.60 o
  11   2   3      572.62      632.89     14.77 o
  12   2   3      171.72      156.39     13.29 o
  13   2   3      175.78      192.52     12.36 o
  14   2   3       68.46       56.14     13.43 o
  15   2   3        5.47        6.11     15.27 o
  16   2   3        8.19        3.50     12.69 o
  17   2   3        1.94       14.70     13.48 o
  18   2   3      391.79      376.75     14.76 o
  19   2   3       10.80       20.65     14.70 o
  20   2   3        4.71        5.39     15.39 o
 -22   3   3       20.04       23.09     15.77 o
 -21   3   3      148.93      126.11     14.24 o
 -20   3   3       47.38       51.68     15.83 o
 -19   3   3      352.86      319.98     19.96 o
 -18   3   3        2.37       -2.19     22.45 o
 -17   3   3        0.19        7.35     20.57 o
 -16   3   3       94.90       94.95     17.48 o
 -15   3   3       16.90       28.28     14.47 o
 -14   3   3      610.82      557.07     19.65 o
 -13   3   3     2336.56     2227.80    104.64 o
 -12   3   3        0.36       10.53     13.19 o
 -11   3   3      118.84      129.65     15.58 o
 -10   3   3      601.80      656.68     27.92 o
  -9   3   3        5.37       10.35     12.05 o
  -8   3   3      248.94      266.21     26.56 o
  -7   3   3      111.62      116.06     14.49 o
  -6   3   3       62.77       48.09     10.88 o
  -5   3   3     1232.03     1130.72     15.51 o
  -4   3   3     1480.75     1324.49     16.50 o
  -3   3   3      235.48      197.83     13.02 o
  -2   3   3     2622.67     2582.39     36.27 o
  -1   3   3      424.17      439.65     12.35 o
   0   3   3      422.22      351.36     13.84 o
   1   3   3       62.71       88.58     12.63 o
   2   3   3      155.93      216.58     11.53 o
   3   3   3     2496.77     2554.08     37.93 o
   4   3   3       99.06       64.65     12.63 o
   5   3   3      469.54      469.62     13.72 o
   6   3   3     1492.76     1753.70     25.85 o
   7   3   3       56.68       88.56     11.22 o
   8   3   3      301.59      291.26     14.38 o
   9   3   3        1.00       -4.09     12.74 o
  10   3   3      560.63      579.48     13.81 o
  11   3   3      544.93      556.04     16.40 o
  12   3   3       87.58       90.78     12.64 o
  13   3   3        0.05        4.45     13.63 o
  14   3   3       49.84       51.99     13.14 o
  15   3   3      163.03      157.49     14.98 o
  16   3   3       42.66       52.19     15.59 o
  17   3   3       83.27       92.85     16.08 o
  18   3   3        0.03       -4.78     15.19 o
  19   3   3      164.19      187.14     17.69 o
  20   3   3       20.41       18.20     15.46 o
 -21   4   3        0.62        3.04     19.73 o
 -20   4   3       32.36       48.69     19.26 o
 -19   4   3       70.32       70.75     16.60 o
 -18   4   3        3.35        8.35     23.87 o
 -17   4   3      190.87      161.39     19.19 o
 -16   4   3      103.11       75.37     23.15 o
 -15   4   3       14.99       32.33     14.02 o
 -14   4   3      461.57      446.19     21.14 o
 -13   4   3        2.49        4.44     12.13 o
 -12   4   3       14.23       13.74     14.88 o
 -11   4   3       42.05       56.28     14.61 o
 -10   4   3       13.26       10.32     14.63 o
  -9   4   3       95.91       93.48     12.71 o
  -8   4   3        1.14        7.95     12.93 o
  -7   4   3       33.81       43.73     11.18 o
  -6   4   3     2227.45     2385.69     35.78 o
  -5   4   3      522.03      533.58     12.05 o
  -4   4   3      972.89      954.40     14.15 o
  -3   4   3       75.61      112.85     16.78 o
  -2   4   3     1011.51     1068.40     22.97 o
  -1   4   3      598.35      615.28     13.34 o
   0   4   3      828.30      811.49     15.43 o
   1   4   3      239.61      230.13     12.34 o
   2   4   3        3.25       -2.27     12.03 o
   3   4   3      108.81       78.23     12.31 o
   4   4   3       14.31       19.41     12.98 o
   5   4   3        5.94        0.82     13.81 o
   6   4   3       38.60       32.66     14.29 o
   7   4   3      249.23      224.22     16.71 o
   8   4   3      265.39      300.96     15.55 o
   9   4   3      450.52      460.89     14.95 o
  10   4   3      185.17      191.23     15.73 o
  11   4   3      446.29      414.46     14.16 o
  12   4   3     1109.72     1145.83     34.58 o
  13   4   3       48.17       72.47     14.94 o
  14   4   3       16.61       24.53     17.54 o
  15   4   3       71.33       57.65     14.48 o
  16   4   3        1.98       36.14     20.98 o
  17   4   3       28.32       26.27     19.45 o
  18   4   3        0.04       -3.01     22.83 o
 -19   5   3       26.40       22.67     21.57 o
 -18   5   3       32.25       41.74     21.00 o
 -17   5   3        2.72        0.39     20.33 o
 -16   5   3        2.89      -17.69     24.03 o
 -15   5   3       21.72       31.92     19.39 o
 -14   5   3      153.70      174.15     13.86 o
 -13   5   3        8.77       15.69     18.52 o
 -12   5   3       96.97       83.98     18.22 o
 -11   5   3      357.33      378.74     20.18 o
 -10   5   3      317.48      362.90     45.99 o
  -9   5   3      652.26      632.50     16.75 o
  -8   5   3       39.25       36.71     13.95 o
  -7   5   3      335.03      327.92     13.37 o
  -6   5   3        0.03        1.02     12.72 o
  -5   5   3      151.05      132.93     11.86 o
  -4   5   3        1.91        7.11     10.08 o
  -3   5   3       79.79       85.32     11.10 o
  -2   5   3      145.36      161.93     12.08 o
  -1   5   3       83.94       67.25     11.70 o
   0   5   3      166.18      176.93     13.13 o
   1   5   3        4.37        5.21     12.63 o
   2   5   3       43.47       42.89     10.92 o
   3   5   3     2291.54     2255.64     57.44 o
   4   5   3      289.94      335.32     15.48 o
   5   5   3      311.37      336.34     14.41 o
   6   5   3        0.57        6.09     15.99 o
   7   5   3      152.22      138.35     15.44 o
   8   5   3        0.49        0.78     18.49 o
   9   5   3       20.97       22.27     15.26 o
  10   5   3       64.70       62.42     14.89 o
  11   5   3       32.21       35.79     17.25 o
  12   5   3       10.02       26.13     15.45 o
  13   5   3       19.83       29.70     17.62 o
  14   5   3       87.75       80.55     17.35 o
  15   5   3       60.89       62.30     19.49 o
  16   5   3       43.79       41.33     20.04 o
  17   5   3        0.06        7.36     19.29 o
 -17   6   3       16.88       28.51     22.12 o
 -16   6   3       27.67       46.80     26.13 o
 -15   6   3        7.33        5.11     20.38 o
 -14   6   3       14.97       15.59     17.18 o
 -13   6   3       13.37       -1.72     24.40 o
 -12   6   3        1.71       16.33     19.03 o
 -11   6   3        1.01        6.63     16.03 o
 -10   6   3      132.09      102.77     13.95 o
  -9   6   3      262.18      289.96     16.15 o
  -8   6   3      191.08      196.76     14.37 o
  -7   6   3       89.89      113.41     14.55 o
  -6   6   3      296.06      303.50     14.89 o
  -5   6   3      914.49      925.39     22.45 o
  -4   6   3      184.28      180.02     12.84 o
  -3   6   3     1144.91     1097.40     19.29 o
  -2   6   3       93.10      106.52     12.04 o
  -1   6   3      399.23      396.03     16.19 o
   0   6   3     1037.36     1024.62     19.51 o
   1   6   3      211.11      203.58     14.01 o
   2   6   3      251.27      257.04     13.24 o
   3   6   3        0.98        5.88     11.38 o
   4   6   3       85.47       82.47     14.32 o
   5   6   3        6.78        2.85     14.68 o
   6   6   3        5.69        8.50     14.86 o
   7   6   3       57.18       58.12     19.16 o
   8   6   3       66.16       74.01     18.27 o
   9   6   3        0.53       15.20     16.59 o
  10   6   3        2.02      -10.18     14.06 o
  11   6   3      192.91      190.78     17.30 o
  12   6   3      122.03      132.72     19.05 o
  13   6   3      103.64       80.65     17.56 o
  14   6   3       47.63       65.75     21.00 o
  15   6   3       74.21       87.31     21.95 o
 -15   7   3       11.07       24.87     27.69 o
 -14   7   3       19.73       10.21     26.67 o
 -13   7   3       33.71       47.25     26.51 o
 -12   7   3       90.26       70.56     21.66 o
 -11   7   3        0.25       20.37     20.24 o
 -10   7   3      205.79      195.13     18.84 o
  -9   7   3       20.23        8.83     18.77 o
  -8   7   3       24.59       35.57     18.28 o
  -7   7   3       35.02       47.43     17.14 o
  -6   7   3        2.71       10.83     14.94 o
  -5   7   3        0.02       -3.15     15.25 o
  -4   7   3        8.67       20.94     15.17 o
  -3   7   3       37.98       57.79     14.64 o
  -2   7   3       24.48       24.57     14.33 o
  -1   7   3       16.28       20.95     12.93 o
   0   7   3       20.25       18.38     13.13 o
   1   7   3       64.30       67.00     13.69 o
   2   7   3       31.25       38.90     16.62 o
   3   7   3        0.28        6.30     14.83 o
   4   7   3        1.95        1.57     16.76 o
   5   7   3       40.56       47.88     14.76 o
   6   7   3        8.38        2.48     15.82 o
   7   7   3        0.20        2.35     20.35 o
   8   7   3       54.46      102.35     24.76 o
   9   7   3        1.04       -3.71     18.52 o
  10   7   3        4.90       20.09     18.88 o
  11   7   3        4.10        9.91     20.32 o
  12   7   3        0.07       -1.80     17.88 o
 -11   8   3       24.13       23.26     23.31 o
 -10   8   3       23.90        9.82     18.22 o
  -9   8   3        0.49       18.33     21.56 o
  -8   8   3      141.91      122.17     21.79 o
  -7   8   3       11.02        7.68     20.25 o
  -6   8   3        1.61        5.11     16.36 o
  -5   8   3       41.86       13.36     15.45 o
  -4   8   3       10.68        1.41     17.14 o
  -3   8   3      112.90      110.15     16.72 o
  -2   8   3      133.70      127.58     16.72 o
  -1   8   3       85.86       71.88     16.10 o
   0   8   3        5.33       14.13     14.86 o
   1   8   3        3.69       12.23     16.33 o
   2   8   3        3.32        5.91     16.45 o
   3   8   3        8.39        9.47     16.15 o
   4   8   3        2.02        8.22     16.98 o
   5   8   3       29.38       28.07     14.41 o
   6   8   3        0.04        4.14     19.56 o
   7   8   3        2.35       -2.59     17.44 o
   8   8   3        3.34       15.17     17.78 o
 -24   0   4       10.56        7.75     17.80 o
 -22   0   4        0.14       -9.26     25.84 o
 -20   0   4      438.31      441.35     29.07 o
 -18   0   4      300.13      257.54     23.93 o
 -16   0   4      253.68      162.72     15.92 o
 -14   0   4     1397.41     1364.44     98.15 o
 -12   0   4      918.75      815.85     19.71 o
 -10   0   4      185.22      118.61     20.19 o
  -8   0   4     8010.54     7893.69    189.98 o
  -6   0   4      217.08      226.23     18.38 o
  -4   0   4      721.86      695.39     21.36 o
  -2   0   4     7843.67     8750.98     55.75 o
   0   0   4     1936.55     1995.44     26.85 o
   2   0   4      193.39      217.80     17.67 o
   4   0   4     2277.16     2567.89     27.49 o
   6   0   4     1100.93     1063.89     21.92 o
   8   0   4     1538.25     1759.68     26.21 o
  10   0   4      801.29      771.31     19.36 o
  12   0   4     1935.92     2005.81     82.78 o
  14   0   4       17.54       36.63     15.26 o
  16   0   4      432.55      385.93     18.14 o
  18   0   4      646.65      574.95     35.39 o
  20   0   4       44.22       30.74     22.58 o
 -24   1   4       30.29       31.31     15.36 o
 -23   1   4       13.53       17.57     14.69 o
 -22   1   4        4.50       -1.83     13.89 o
 -21   1   4      243.76      251.79     18.24 o
 -20   1   4       66.76       80.67     17.38 o
 -19   1   4      574.71      576.83     19.06 o
 -18   1   4      598.18      624.47     24.58 o
 -17   1   4       22.08       41.81     11.54 o
 -16   1   4     4440.00     4486.56    165.19 o
 -15   1   4      360.98      356.23     22.79 o
 -14   1   4      477.01      470.11     16.46 o
 -13   1   4      702.07      673.23     21.01 o
 -12   1   4      758.45      733.12     24.21 o
 -11   1   4        2.68        2.92     12.03 o
 -10   1   4      737.12      802.57     16.80 o
  -9   1   4       38.96       44.04     10.46 o
  -8   1   4      281.20      267.65     11.75 o
  -7   1   4     5518.43     5800.39     60.92 o
  -6   1   4     1111.39      997.82     15.55 o
  -5   1   4      216.31      196.89     10.42 o
  -4   1   4    11539.70    11998.61    213.91 o
  -3   1   4      782.41      845.69     15.18 o
  -2   1   4     2626.99     2531.91     37.56 o
  -1   1   4     4740.02     4967.95     65.29 o
   0   1   4     3588.37     3759.92     27.85 o
   1   1   4     4939.43     4945.56     27.43 o
   2   1   4      478.12      411.05     12.49 o
   3   1   4       67.39       51.96     10.30 o
   4   1   4      161.66      167.22     10.97 o
   5   1   4      582.31      595.12     11.35 o
   6   1   4      241.97      204.16     10.43 o
   7   1   4      576.65      638.04     14.07 o
   8   1   4     1129.76     1188.85     27.09 o
   9   1   4       51.05       42.10     10.19 o
  10   1   4       14.29       18.64      9.14 o
  11   1   4      102.16       94.12     10.57 o
  12   1   4      322.09      346.46     13.06 o
  13   1   4      122.93      137.40     11.96 o
  14   1   4      411.51      404.76     18.29 o
  15   1   4        0.09        0.16     11.35 o
  16   1   4       21.99       26.41     11.78 o
  17   1   4       82.35       85.75     14.32 o
  18   1   4        1.40       17.29     14.48 o
  19   1   4      119.03      129.65     14.75 o
  20   1   4        4.96       13.04     14.98 o
 -23   2   4       10.63       11.52     14.68 o
 -22   2   4       71.06       72.52     15.16 o
 -21   2   4        0.04        8.29     14.89 o
 -20   2   4        0.04        2.48     13.76 o
 -19   2   4       58.81       51.10     17.47 o
 -18   2   4        1.21        1.81     16.39 o
 -17   2   4       44.42       48.91     15.26 o
 -16   2   4      199.77      234.59     17.52 o
 -15   2   4      797.76      766.17     22.80 o
 -14   2   4      236.47      198.91     15.22 o
 -13   2   4      201.59      188.19     15.38 o
 -12   2   4     1007.68      892.45     33.73 o
 -11   2   4      958.20      960.69     23.97 o
 -10   2   4      440.80      376.08     12.90 o
  -9   2   4        0.13       14.63     10.62 o
  -8   2   4     2332.00     2218.86     33.78 o
  -7   2   4      279.17      226.72     13.15 o
  -6   2   4        0.58        9.75     11.45 o
  -5   2   4      288.04      269.99     11.43 o
  -4   2   4       66.29       74.71     11.55 o
  -3   2   4     1133.54     1097.61     14.41 o
  -2   2   4      424.15      431.07     11.81 o
  -1   2   4       89.99       92.18     11.46 o
   0   2   4     1618.11     1671.67     17.08 o
   1   2   4      164.37      193.70     12.62 o
   2   2   4     3059.93     3026.80     20.33 o
   3   2   4      188.96      182.04     10.36 o
   4   2   4       19.76       15.89     10.24 o
   5   2   4      508.95      481.19     14.15 o
   6   2   4     3783.55     3850.95     57.87 o
   7   2   4        9.00        3.40     11.56 o
   8   2   4      348.19      327.96     12.90 o
   9   2   4       35.05       30.80     12.18 o
  10   2   4       63.43       73.81     10.66 o
  11   2   4      272.02      254.12     13.05 o
  12   2   4     1506.34     1455.66     28.03 o
  13   2   4      578.53      545.25     16.77 o
  14   2   4      190.46      175.93     12.71 o
  15   2   4       47.54       43.45     12.28 o
  16   2   4      153.25      129.12     12.18 o
  17   2   4       21.15       19.26     12.65 o
  18   2   4        1.10       -1.46     15.59 o
  19   2   4        7.74       11.78     14.67 o
  20   2   4       17.10       13.13     16.59 o
 -22   3   4        1.24       13.95     17.30 o
 -21   3   4       83.20       79.65     17.30 o
 -20   3   4       15.28       19.39     14.82 o
 -19   3   4        9.74       16.13     14.94 o
 -18   3   4      546.15      583.69     17.60 o
 -17   3   4      122.15      126.92     14.96 o
 -16   3   4       20.83       41.38     12.78 o
 -15   3   4      138.47      131.94     14.61 o
 -14   3   4      621.22      552.19     15.62 o
 -13   3   4        8.63       14.55     14.07 o
 -12   3   4      780.53      712.28     15.06 o
 -11   3   4       12.37        5.97     11.95 o
 -10   3   4     5570.38     5585.07     93.00 o
  -9   3   4      936.26      887.86     15.56 o
  -8   3   4      399.40      352.56     15.48 o
  -7   3   4      627.46      544.30     15.36 o
  -6   3   4      935.98      905.51     15.92 o
  -5   3   4      782.38      786.21     13.99 o
  -4   3   4      786.84      800.05     14.39 o
  -3   3   4      319.98      308.49     11.60 o
  -2   3   4      151.50      156.11     10.81 o
  -1   3   4       15.21       29.32      9.69 o
   0   3   4      258.14      255.75     11.02 o
   1   3   4      637.89      625.15     12.89 o
   2   3   4       82.19       90.10     10.38 o
   3   3   4     1848.22     1911.95     31.35 o
   4   3   4        2.68       29.29     11.33 o
   5   3   4     1526.00     1556.32     26.19 o
   6   3   4      468.91      441.65     18.69 o
   7   3   4      811.12      899.53     16.05 o
   8   3   4        2.93        0.10     13.32 o
   9   3   4       81.88       77.77     11.69 o
  10   3   4       48.64       45.54     11.96 o
  11   3   4       36.85       40.74     12.34 o
  12   3   4        7.02        2.11     12.38 o
  13   3   4       17.90       21.80     12.44 o
  14   3   4       76.81       58.71     13.05 o
  15   3   4      224.04      228.85     13.35 o
  16   3   4      120.93       96.21     14.41 o
  17   3   4        2.51       -1.61     14.80 o
  18   3   4        0.58       -6.83     14.48 o
  19   3   4        5.05       20.53     17.70 o
 -21   4   4       17.40       22.05     19.35 o
 -20   4   4       13.36        6.45     26.38 o
 -19   4   4        2.79       -0.52     20.06 o
 -18   4   4       63.05       56.28     24.26 o
 -17   4   4      547.81      539.30     16.59 o
 -16   4   4       91.07      113.87     21.39 o
 -15   4   4        4.57        7.54     15.69 o
 -14   4   4       18.53       18.42     13.53 o
 -13   4   4        4.34       11.35     14.85 o
 -12   4   4      619.18      577.88     21.06 o
 -11   4   4      337.77      304.60     26.94 o
 -10   4   4        6.27        9.61     14.09 o
  -9   4   4     1068.30     1093.95     19.85 o
  -8   4   4      585.15      611.27     16.25 o
  -7   4   4        0.19       -0.24     12.22 o
  -6   4   4       72.52       57.94     12.53 o
  -5   4   4     4016.39     4111.59     62.84 o
  -4   4   4      338.63      381.87     11.41 o
  -3   4   4       45.64       50.13     10.66 o
  -2   4   4      391.85      415.79     12.55 o
  -1   4   4     5748.30     5670.45    115.28 o
   0   4   4     3408.24     3608.05     69.29 o
   1   4   4      117.27      124.21     11.02 o
   2   4   4      157.03      169.36     11.12 o
   3   4   4      634.27      647.86     14.46 o
   4   4   4      351.65      337.89     11.44 o
   5   4   4       10.54       11.22     11.24 o
   6   4   4       26.06       21.91     11.30 o
   7   4   4        8.06       30.61     13.00 o
   8   4   4      526.26      507.42     15.98 o
   9   4   4        0.03       -0.58     11.66 o
  10   4   4      265.24      263.96     14.46 o
  11   4   4       49.40       78.50     16.03 o
  12   4   4       21.54       23.01     13.20 o
  13   4   4      127.75      138.48     15.37 o
  14   4   4       22.15       26.08     17.18 o
  15   4   4       40.14       43.97     14.61 o
  16   4   4        0.29        7.11     18.18 o
  17   4   4        2.00       -3.20     16.99 o
  18   4   4        2.74       16.72     17.85 o
 -20   5   4       62.82       49.41     27.87 o
 -19   5   4        3.84        1.11     21.24 o
 -18   5   4        5.37        7.75     21.36 o
 -17   5   4        0.58       16.35     24.58 o
 -16   5   4       68.76       82.60     19.64 o
 -15   5   4        8.40        7.38     14.50 o
 -14   5   4      676.96      706.86     24.03 o
 -13   5   4      309.41      295.42     19.22 o
 -12   5   4       18.36        1.69     15.61 o
 -11   5   4        8.87       16.03     14.88 o
 -10   5   4      551.51      511.53     18.63 o
  -9   5   4      411.82      375.61     20.02 o
  -8   5   4       93.23       95.81     13.87 o
  -7   5   4       59.35       60.42     13.30 o
  -6   5   4        1.64        4.93     10.55 o
  -5   5   4       56.99       61.83     13.01 o
  -4   5   4        4.40        7.26     11.48 o
  -3   5   4       12.93        7.17     10.81 o
  -2   5   4       93.60       97.99     10.86 o
  -1   5   4        8.46        6.77      9.98 o
   0   5   4        6.63        9.15     11.51 o
   1   5   4       70.27       62.05     10.94 o
   2   5   4       25.26       24.78     11.85 o
   3   5   4      313.66      304.26     15.34 o
   4   5   4       69.95       83.28     13.28 o
   5   5   4       30.66       34.67     12.03 o
   6   5   4       47.77       62.12     12.39 o
   7   5   4      124.69      136.42     12.30 o
   8   5   4      178.44      183.94     14.24 o
   9   5   4        3.68       16.71     13.92 o
  10   5   4       31.50       38.59     14.43 o
  11   5   4        1.03       -3.21     13.85 o
  12   5   4        2.40        5.76     15.85 o
  13   5   4        5.33        5.20     17.67 o
  14   5   4        0.00       -9.22     16.21 o
  15   5   4        0.03       -1.40     15.32 o
  16   5   4        0.94        8.30     16.37 o
 -18   6   4        0.01       21.82     27.72 o
 -17   6   4        1.46       21.57     26.34 o
 -16   6   4        1.27       12.25     21.24 o
 -15   6   4        3.74       15.78     20.23 o
 -14   6   4      232.15      252.62     18.17 o
 -13   6   4        0.20       13.53     16.99 o
 -12   6   4        1.82       -0.44     16.06 o
 -11   6   4        0.39        8.42     14.40 o
 -10   6   4        4.49       12.05     15.60 o
  -9   6   4       52.24       56.11     14.64 o
  -8   6   4       21.94       20.26     12.88 o
  -7   6   4        0.01        9.90     12.52 o
  -6   6   4     1048.26     1035.19     21.38 o
  -5   6   4       21.39       40.10     13.37 o
  -4   6   4       22.97       26.55     11.57 o
  -3   6   4      888.52      937.79     21.61 o
  -2   6   4     2174.33     2247.23     56.71 o
  -1   6   4      263.07      208.05     11.74 o
   0   6   4      189.77      191.93     10.79 o
   1   6   4       10.06       19.67     12.09 o
   2   6   4       36.07       37.68      9.60 o
   3   6   4       13.28       20.15     14.40 o
   4   6   4       10.01       23.38     15.28 o
   5   6   4       14.35       30.05     12.78 o
   6   6   4        2.77        0.64     15.06 o
   7   6   4       72.70       63.17     15.05 o
   8   6   4       49.05       59.01     15.19 o
   9   6   4       12.49       13.75     15.04 o
  10   6   4        0.01        3.81     16.06 o
  11   6   4      293.82      260.62     17.62 o
  12   6   4      116.33      104.09     18.51 o
  13   6   4        8.90       14.19     17.01 o
  14   6   4       15.65       15.38     15.05 o
 -15   7   4       65.04       40.79     22.24 o
 -14   7   4        9.91        0.11     19.08 o
 -13   7   4       57.90       51.10     18.84 o
 -12   7   4      126.09      100.17     21.95 o
 -11   7   4       21.94       25.54     25.20 o
 -10   7   4        1.27       -7.58     17.33 o
  -9   7   4       44.74       35.22     14.03 o
  -8   7   4        0.27       -3.16     15.43 o
  -7   7   4       26.91       34.18     13.26 o
  -6   7   4        3.02        2.84     13.89 o
  -5   7   4       79.89       66.56     14.57 o
  -4   7   4       11.37        9.23     12.24 o
  -3   7   4        1.28        7.71     12.46 o
  -2   7   4       33.47       24.56     12.19 o
  -1   7   4       56.01       56.36     13.26 o
   0   7   4       84.05       74.90     12.78 o
   1   7   4        7.26        9.85     13.44 o
   2   7   4       65.75       46.74     13.91 o
   3   7   4      116.81      101.00     14.29 o
   4   7   4       30.85       24.90     15.90 o
   5   7   4       51.16       55.74     12.74 o
   6   7   4        1.24        2.96     14.98 o
   7   7   4       62.92       53.00     15.98 o
   8   7   4       27.93       37.79     16.85 o
   9   7   4       15.08       11.35     18.64 o
  10   7   4        0.38        8.22     17.32 o
  11   7   4        0.27       -3.49     15.25 o
  12   7   4        0.51       14.20     17.86 o
 -11   8   4        9.07       17.74     28.33 o
 -10   8   4        0.28        0.65     31.42 o
  -9   8   4       53.87       46.04     19.78 o
  -8   8   4       39.31       57.21     19.92 o
  -7   8   4        8.20        4.76     15.67 o
  -6   8   4       77.23       53.84     14.69 o
  -5   8   4       10.57       14.22     14.77 o
  -4   8   4       26.43       21.94     15.22 o
  -3   8   4       15.39       16.22     15.38 o
  -2   8   4       25.40       22.93     16.21 o
  -1   8   4      122.67      114.54     16.54 o
   0   8   4        0.25        2.96     16.93 o
   1   8   4       11.11       14.06     16.43 o
   2   8   4        2.51        8.17     15.14 o
   3   8   4       10.04       16.05     14.16 o
   4   8   4        0.30        4.30     14.42 o
   5   8   4       11.88       18.27     14.75 o
   6   8   4        0.29       -6.82     15.03 o
   7   8   4        3.79        0.62     14.94 o
 -23   0   5       18.62       24.23     21.98 o
 -21   0   5       18.96       39.02     20.12 o
 -19   0   5        3.75       29.58     15.98 o
 -17   0   5       63.31      130.70     15.79 o
 -15   0   5      292.78      245.50     17.62 o
 -13   0   5      118.73      101.14     14.46 o
 -11   0   5     8169.00     8001.33    274.32 o
  -9   0   5      481.17      474.35     16.77 o
  -7   0   5     2499.80     2576.34     51.53 o
  -5   0   5        2.40        5.05     15.04 o
  -3   0   5    10255.76    10565.48     67.26 o
  -1   0   5     3744.93     3723.59     42.93 o
   1   0   5    39984.59    36524.22    565.91 o
   3   0   5      563.61      594.63     14.36 o
   5   0   5       12.61       14.38     15.92 o
   7   0   5        9.31        4.50     14.17 o
   9   0   5     2252.42     2037.90     29.15 o
  11   0   5      889.08      897.40     41.85 o
  13   0   5       91.78      110.99     18.06 o
  15   0   5      270.57      243.31     17.37 o
  17   0   5       16.69       12.10     17.50 o
  19   0   5        2.01       13.06     22.30 o
 -24   1   5        0.00        1.96     15.07 o
 -23   1   5        0.27        8.07     14.66 o
 -22   1   5       44.08       40.54     15.10 o
 -21   1   5        0.83       10.65     14.01 o
 -20   1   5      120.07      120.16     12.23 o
 -19   1   5      151.24      154.19     11.16 o
 -18   1   5       43.59       29.57     11.14 o
 -17   1   5     1096.41     1010.81     27.90 o
 -16   1   5      554.85      504.79     16.12 o
 -15   1   5      683.34      566.86     13.28 o
 -14   1   5      245.91      216.33     11.01 o
 -13   1   5      132.77      131.02     11.08 o
 -12   1   5     1556.36     1384.39     26.54 o
 -11   1   5      228.56      182.68     10.95 o
 -10   1   5     6705.34     6505.58    131.66 o
  -9   1   5      598.70      582.32     12.55 o
  -8   1   5       50.33       83.51     11.38 o
  -7   1   5     3588.46     3576.23     31.91 o
  -6   1   5      715.93      730.67     13.27 o
  -5   1   5      274.16      230.87     10.31 o
  -4   1   5     4263.81     4338.00     46.07 o
  -3   1   5        0.91        7.17     10.07 o
  -2   1   5     9254.34     9052.62    185.63 o
  -1   1   5        6.65       10.34      9.86 o
   0   1   5      305.35      341.07     10.72 o
   1   1   5    11746.24    11218.06     43.37 o
   2   1   5     2157.45     2226.81     16.54 o
   3   1   5      158.73      144.81     10.16 o
   4   1   5      108.73       78.66      9.83 o
   5   1   5     1884.56     1966.56     14.85 o
   6   1   5        9.76       32.91      9.08 o
   7   1   5       37.27       17.97     12.59 o
   8   1   5      541.40      624.56     14.49 o
   9   1   5      218.85      244.78     11.60 o
  10   1   5      241.59      285.63     12.73 o
  11   1   5      187.26      178.31      9.64 o
  12   1   5      383.37      375.80     12.71 o
  13   1   5      434.90      465.52     15.00 o
  14   1   5        1.49        8.84     10.72 o
  15   1   5        8.19       13.40     11.53 o
  16   1   5       35.28       30.99     10.76 o
  17   1   5        2.62        3.49     14.39 o
  18   1   5       40.79       63.01     14.09 o
  19   1   5       44.03       55.66     14.76 o
  20   1   5      116.36      131.85     14.20 o
 -23   2   5        0.76        7.00     13.14 o
 -22   2   5        2.64       -3.38     14.58 o
 -21   2   5        0.00        1.24     13.52 o
 -20   2   5      136.85      120.43     13.70 o
 -19   2   5       39.70       39.06     12.81 o
 -18   2   5        5.30        9.28     12.89 o
 -17   2   5      237.61      270.93     14.74 o
 -16   2   5      267.28      270.58     11.63 o
 -15   2   5        7.75       21.95     10.60 o
 -14   2   5      281.12      260.51     12.86 o
 -13   2   5      221.04      244.71     11.69 o
 -12   2   5      337.88      341.89     11.17 o
 -11   2   5        8.46        3.77     10.82 o
 -10   2   5       31.07       35.29     13.10 o
  -9   2   5     1069.99      995.96     16.37 o
  -8   2   5     4236.57     4209.80     72.32 o
  -7   2   5     5325.06     5189.82     92.66 o
  -6   2   5      121.59       92.23     10.61 o
  -5   2   5    15129.05    14818.42    344.86 o
  -4   2   5      354.65      352.82     11.20 o
  -3   2   5      883.23      761.86     12.24 o
  -2   2   5     3640.81     3655.40     55.82 o
  -1   2   5        7.84        3.31      8.81 o
   0   2   5     2273.08     2460.06     18.58 o
   1   2   5        6.60       11.22     10.63 o
   2   2   5     2145.96     2235.95     24.52 o
   3   2   5      438.44      337.54     11.04 o
   4   2   5     3166.60     3103.61     27.76 o
   5   2   5      479.34      432.17     11.71 o
   6   2   5     1075.83     1033.15     15.17 o
   7   2   5       11.68       14.68     10.84 o
   8   2   5      193.80      180.51     10.12 o
   9   2   5      283.45      294.48     12.62 o
  10   2   5      400.69      340.34     12.30 o
  11   2   5     1696.43     1672.94     41.30 o
  12   2   5      895.08      882.45     24.56 o
  13   2   5      289.86      247.32     10.82 o
  14   2   5       57.49       46.92     10.50 o
  15   2   5       70.21       65.33     13.20 o
  16   2   5      106.01      103.93     12.04 o
  17   2   5       19.59       12.08     13.23 o
  18   2   5        2.05       -5.00     14.37 o
  19   2   5        4.80        4.25     15.58 o
 -23   3   5        9.83       15.85     16.96 o
 -22   3   5       15.31       27.35     14.31 o
 -21   3   5        6.97       11.70     15.29 o
 -20   3   5       11.90       14.60     13.32 o
 -19   3   5      363.69      347.84     16.92 o
 -18   3   5      481.74      464.77     16.31 o
 -17   3   5      399.79      394.64     16.98 o
 -16   3   5       30.73       33.37     14.41 o
 -15   3   5        1.70        2.40     12.50 o
 -14   3   5     1484.55     1481.32     32.46 o
 -13   3   5      802.66      732.71     17.22 o
 -12   3   5       15.83       49.51     12.65 o
 -11   3   5      225.02      258.98     13.40 o
 -10   3   5      166.43      188.44     11.89 o
  -9   3   5        2.22        7.45     11.02 o
  -8   3   5        6.76       18.70     11.99 o
  -7   3   5     3145.58     2995.71     41.94 o
  -6   3   5      346.42      326.13     11.60 o
  -5   3   5     1728.16     1422.79     15.70 o
  -4   3   5       38.77       44.68      9.23 o
  -3   3   5     2589.17     2474.70     52.20 o
  -2   3   5      481.77      546.27     12.09 o
  -1   3   5     2293.47     2264.78     23.01 o
   0   3   5      633.67      570.45     12.52 o
   1   3   5      796.15      796.58     12.88 o
   2   3   5      836.75     1083.75     21.71 o
   3   3   5      560.51      560.77     12.74 o
   4   3   5      156.67      163.61      9.39 o
   5   3   5     1106.89     1114.53     18.91 o
   6   3   5       15.78       16.30      9.59 o
   7   3   5      183.10      183.04     11.21 o
   8   3   5       32.39       58.94     11.40 o
   9   3   5        0.88        7.12     10.06 o
  10   3   5       12.04       18.40     10.84 o
  11   3   5      147.03      168.74     10.51 o
  12   3   5      105.69      139.47     11.98 o
  13   3   5       48.52       42.09     11.84 o
  14   3   5        6.43        6.46     11.37 o
  15   3   5       63.85       67.65     12.73 o
  16   3   5       67.38       68.74     14.54 o
  17   3   5        0.17       -0.51     16.47 o
  18   3   5        1.06        5.16     16.81 o
 -21   4   5        6.63        4.90     22.93 o
 -20   4   5        3.62       14.51     22.65 o
 -19   4   5       36.71       29.46     17.86 o
 -18   4   5        8.47       13.17     15.10 o
 -17   4   5       54.50       57.85     16.20 o
 -16   4   5        9.28        5.69     13.79 o
 -15   4   5       49.14       27.70     14.10 o
 -14   4   5      214.58      201.86     15.94 o
 -13   4   5        6.13       -9.44     13.13 o
 -12   4   5      132.10      127.84     13.53 o
 -11   4   5       73.88       70.03     13.01 o
 -10   4   5       69.35       75.39     12.25 o
  -9   4   5        5.22       10.18     12.57 o
  -8   4   5       66.57       68.31     13.26 o
  -7   4   5       12.32       20.78     13.41 o
  -6   4   5      562.20      541.90     13.62 o
  -5   4   5      783.13      789.53     14.49 o
  -4   4   5       26.26       12.03      8.92 o
  -3   4   5     1054.55     1204.88     18.18 o
  -2   4   5     3314.68     3532.42     73.97 o
  -1   4   5     1850.02     1868.47     44.12 o
   0   4   5      780.78      725.81     13.71 o
   1   4   5       45.37       34.98     10.00 o
   2   4   5       20.34       22.94      9.47 o
   3   4   5       21.54       38.65     10.02 o
   4   4   5       37.16       26.81     10.51 o
   5   4   5       64.71       91.90      9.69 o
   6   4   5      408.52      440.08     13.17 o
   7   4   5       22.18       17.24     12.98 o
   8   4   5      562.24      553.11     18.82 o
   9   4   5      280.79      307.04     15.49 o
  10   4   5       43.22       45.37     10.61 o
  11   4   5       73.29       89.71     11.88 o
  12   4   5      444.63      430.53     12.77 o
  13   4   5      578.68      562.12     15.79 o
  14   4   5       74.51       62.36     12.91 o
  15   4   5       67.32       66.78     14.72 o
  16   4   5       19.39        8.35     14.01 o
  17   4   5        0.23       -3.43     19.65 o
 -20   5   5       16.61        5.14     22.41 o
 -19   5   5       22.35       29.18     18.48 o
 -18   5   5      105.39       89.10     18.29 o
 -17   5   5        0.08      -13.05     15.38 o
 -16   5   5       56.03       56.30     15.35 o
 -15   5   5       15.91       13.73     16.06 o
 -14   5   5       47.85       33.50     16.16 o
 -13   5   5       58.50       80.39     14.27 o
 -12   5   5      410.60      406.56     19.05 o
 -11   5   5       72.44       64.36     13.37 o
 -10   5   5      328.40      305.44     16.02 o
  -9   5   5      140.71      169.15     14.31 o
  -8   5   5      213.74      227.42     12.95 o
  -7   5   5       11.64       14.22     10.72 o
  -6   5   5       70.92       78.39     12.05 o
  -5   5   5       27.05       27.84     10.10 o
  -4   5   5      681.79      698.92     14.01 o
  -3   5   5      181.88      157.59     10.67 o
  -2   5   5        1.84        9.30     10.13 o
  -1   5   5      635.30      689.43     14.18 o
   0   5   5       37.05       21.46      9.60 o
   1   5   5       13.71       18.08      9.48 o
   2   5   5       69.83       73.69     10.09 o
   3   5   5       23.90       21.23     10.53 o
   4   5   5      204.76      223.38     11.23 o
   5   5   5       49.58       49.37     10.66 o
   6   5   5       48.43       76.05     12.38 o
   7   5   5      272.88      293.90     13.57 o
   8   5   5      101.83      115.97     14.06 o
   9   5   5       18.12       14.03     12.99 o
  10   5   5        0.11       -1.69     11.44 o
  11   5   5        3.13        1.34     14.25 o
  12   5   5        2.02        2.15     15.42 o
  13   5   5       32.99       52.63     16.20 o
  14   5   5        0.34        1.19     13.41 o
  15   5   5       13.65       11.70     14.52 o
  16   5   5        2.97       22.91     17.79 o
 -18   6   5       82.06       89.48     25.22 o
 -17   6   5       12.19       10.54     21.43 o
 -16   6   5        2.79       -1.31     21.19 o
 -15   6   5        2.55       -1.02     20.32 o
 -14   6   5        7.21       -3.62     17.37 o
 -13   6   5       15.25       20.50     16.72 o
 -12   6   5       16.75       19.00     16.15 o
 -11   6   5        0.36       12.61     14.29 o
 -10   6   5       61.83       38.28     16.24 o
  -9   6   5       69.41       78.53     13.02 o
  -8   6   5        7.09       16.11     12.55 o
  -7   6   5        5.71        1.70     11.59 o
  -6   6   5      385.10      353.67     13.99 o
  -5   6   5      199.25      227.11     11.90 o
  -4   6   5        0.13        0.27     10.74 o
  -3   6   5       52.59       49.07     10.05 o
  -2   6   5      249.32      238.88     11.76 o
  -1   6   5       57.86       58.97     11.11 o
   0   6   5       42.55       28.83     10.69 o
   1   6   5        0.07        1.19      8.84 o
   2   6   5       69.53       69.47     10.47 o
   3   6   5      307.35      360.09     13.57 o
   4   6   5       78.00       90.71     12.17 o
   5   6   5        0.82        1.94     12.24 o
   6   6   5        0.23       -7.19     11.66 o
   7   6   5       35.32       39.78     14.65 o
   8   6   5        2.49        3.50     14.93 o
   9   6   5        0.00        5.37     13.84 o
  10   6   5        4.71       11.84     13.20 o
  11   6   5        7.42       13.54     13.61 o
  12   6   5       23.94       20.19     15.18 o
  13   6   5        3.49        7.44     13.76 o
  14   6   5        2.88        6.11     15.14 o
 -15   7   5       56.40       66.27     22.21 o
 -14   7   5       80.36       68.38     32.78 o
 -13   7   5        2.05       15.89     21.48 o
 -12   7   5       19.34       29.06     18.23 o
 -11   7   5        3.48       19.69     20.61 o
 -10   7   5       19.61       25.96     15.49 o
  -9   7   5       50.19       56.18     14.53 o
  -8   7   5       51.00       56.15     15.51 o
  -7   7   5        5.83       10.47     12.97 o
  -6   7   5       36.60       50.39     12.99 o
  -5   7   5        6.60        7.35     12.71 o
  -4   7   5        2.53       16.74     12.53 o
  -3   7   5       10.10       13.15     11.82 o
  -2   7   5       12.12       16.53     12.33 o
  -1   7   5       48.92       64.76     11.09 o
   0   7   5        9.21       22.51     12.79 o
   1   7   5       17.94       16.86     11.88 o
   2   7   5        3.53       10.35     12.70 o
   3   7   5      103.69      123.52     12.46 o
   4   7   5       11.05       22.40     14.32 o
   5   7   5        2.25        9.64     11.99 o
   6   7   5       38.90       35.31     13.04 o
   7   7   5       21.61       28.93     16.28 o
   8   7   5        3.12        4.93     15.57 o
   9   7   5        1.50       -2.48     17.09 o
  10   7   5        1.09       13.17     18.30 o
  11   7   5        2.24       -2.03     15.93 o
 -11   8   5        0.37        7.01     19.97 o
 -10   8   5        0.27       -2.18     27.36 o
  -9   8   5       10.44        6.09     23.20 o
  -8   8   5        2.13       11.41     18.54 o
  -7   8   5       14.02        8.57     14.46 o
  -6   8   5       15.01       19.97     12.90 o
  -5   8   5       29.47       27.03     13.13 o
  -4   8   5      190.53      163.33     14.15 o
  -3   8   5        4.70        5.36     13.89 o
  -2   8   5       84.59       64.10     14.07 o
  -1   8   5       79.67       52.83     14.00 o
   0   8   5       86.01       63.32     13.20 o
   1   8   5        2.55        1.72     15.43 o
   2   8   5        0.30        2.09     13.47 o
   3   8   5        0.02        6.33     13.87 o
   4   8   5       20.89       20.84     15.06 o
   5   8   5       21.42       30.95     15.57 o
   6   8   5        0.48       13.87     14.91 o
   7   8   5        0.01       -6.92     16.45 o
 -24   0   6       79.13       68.60     23.10 o
 -22   0   6       34.38       50.90     18.33 o
 -20   0   6       22.50       35.27     16.63 o
 -18   0   6       59.80       79.18     15.77 o
 -16   0   6      193.16      216.35     15.78 o
 -14   0   6      169.76      166.04     14.60 o
 -12   0   6       49.96       76.54     16.00 o
 -10   0   6     2952.53     3113.27     51.34 o
  -8   0   6    17969.13    18248.39    394.46 o
  -6   0   6     1491.26     1917.44     30.51 o
  -4   0   6       13.50       13.66     12.67 o
  -2   0   6      991.50     1067.64     20.01 o
   0   0   6      430.83      495.81     15.85 o
   2   0   6     3483.44     3367.48     26.97 o
   4   0   6     1007.88      924.12     20.60 o
   6   0   6    16253.19    15666.40    107.66 o
   8   0   6      397.36      402.18     15.47 o
  10   0   6      794.66      836.79     19.73 o
  12   0   6     3743.28     3715.25    150.32 o
  14   0   6      175.68      180.30     17.10 o
  16   0   6       21.20       30.90     20.31 o
  18   0   6       14.99       22.49     17.44 o
 -24   1   6       35.30       51.11     16.40 o
 -23   1   6       15.35       18.48     15.58 o
 -22   1   6        4.43        5.38     14.81 o
 -21   1   6        7.24       16.42     12.89 o
 -20   1   6      249.68      203.10     11.67 o
 -19   1   6       93.59      102.58     11.56 o
 -18   1   6       92.25       69.17     11.19 o
 -17   1   6        2.65        3.48     11.43 o
 -16   1   6      942.12      941.96     16.72 o
 -15   1   6      186.27      184.87     11.38 o
 -14   1   6      236.19      205.13     11.42 o
 -13   1   6        8.76       -4.97      9.86 o
 -12   1   6     1156.55     1139.63     26.45 o
 -11   1   6      195.57      242.20     11.51 o
 -10   1   6     2476.04     2286.12     27.50 o
  -9   1   6      225.69      220.85     12.26 o
  -8   1   6      279.54      247.76     10.55 o
  -7   1   6     5064.02     5145.36     73.36 o
  -6   1   6     2192.43     2171.14     23.28 o
  -5   1   6     1396.93     1314.16     19.18 o
  -4   1   6      537.99      612.27     11.23 o
  -3   1   6     7171.58     7357.72    136.53 o
  -2   1   6     1727.39     1641.54     29.01 o
  -1   1   6     3583.58     3492.92     53.13 o
   0   1   6     1876.59     2036.99     17.57 o
   1   1   6     3166.16     2951.11     17.31 o
   2   1   6      417.79      389.66      9.74 o
   3   1   6     3384.38     3461.96     25.00 o
   4   1   6        1.85       16.44      9.18 o
   5   1   6      751.16      688.40     11.93 o
   6   1   6       18.45       27.72      8.44 o
   7   1   6      406.36      403.26     11.36 o
   8   1   6      443.67      423.57     13.22 o
   9   1   6      127.48      138.70     10.78 o
  10   1   6       47.76       52.07     10.65 o
  11   1   6       87.46       99.64     11.24 o
  12   1   6      107.15      111.36     10.19 o
  13   1   6      421.06      431.53     11.74 o
  14   1   6      290.91      271.06     11.92 o
  15   1   6       80.46       66.52     13.00 o
  16   1   6       18.31       24.29     13.27 o
  17   1   6       43.19       56.94     13.93 o
  18   1   6        2.82        4.71     13.20 o
  19   1   6       25.69       35.31     13.40 o
 -24   2   6        0.12        3.42     17.77 o
 -23   2   6       14.08       22.23     14.86 o
 -22   2   6        0.18        2.85     15.60 o
 -21   2   6        2.15       -0.76     10.68 o
 -20   2   6        6.07       26.49     14.54 o
 -19   2   6        8.16       18.44     13.81 o
 -18   2   6      261.99      245.38     12.70 o
 -17   2   6      169.69      159.95     12.25 o
 -16   2   6        1.65       -2.44     11.38 o
 -15   2   6       20.31       24.82     11.84 o
 -14   2   6       61.53       52.49     10.41 o
 -13   2   6      462.78      431.96     12.84 o
 -12   2   6      108.32      104.72     10.28 o
 -11   2   6     1416.08     1337.47     26.08 o
 -10   2   6     3200.15     3285.00     70.12 o
  -9   2   6     1728.46     1798.31     27.68 o
  -8   2   6     2172.26     2672.49     50.36 o
  -7   2   6     2096.29     2194.36     36.07 o
  -6   2   6        3.55        5.58      9.04 o
  -5   2   6     3596.40     3612.19     54.92 o
  -4   2   6       11.05        2.12      9.92 o
  -3   2   6      659.18      563.73     11.38 o
  -2   2   6      975.41     1036.33     12.12 o
  -1   2   6      370.65      376.95     10.14 o
   0   2   6     1066.24      889.07     11.46 o
   1   2   6     3603.91     3584.71     23.52 o
   2   2   6       81.83       81.76      9.96 o
   3   2   6     1811.88     1683.55     17.16 o
   4   2   6     2833.84     2894.37     18.56 o
   5   2   6        4.19        7.19     10.72 o
   6   2   6       42.97       49.96      9.74 o
   7   2   6       29.88       30.89     10.96 o
   8   2   6      469.56      476.56     12.29 o
   9   2   6     1931.56     1923.12     30.68 o
  10   2   6        0.76       -0.04     11.68 o
  11   2   6     1665.48     1705.54     31.55 o
  12   2   6        9.45       -4.72     10.26 o
  13   2   6      150.82      167.24     11.99 o
  14   2   6      205.37      239.43     12.48 o
  15   2   6       30.54       32.13     13.20 o
  16   2   6       11.21       22.15     13.56 o
  17   2   6        0.68       12.33     14.20 o
  18   2   6        2.10       -0.92     15.00 o
 -23   3   6        2.70        1.26     15.70 o
 -22   3   6      108.35      124.72     20.61 o
 -21   3   6       13.74       18.73     16.85 o
 -20   3   6        0.31        7.73     14.49 o
 -19   3   6      162.85      149.30     16.58 o
 -18   3   6       21.42       39.06     14.07 o
 -17   3   6      287.18      320.87     23.96 o
 -16   3   6        0.11       -8.35     14.33 o
 -15   3   6       91.38      111.22     12.29 o
 -14   3   6      270.94      258.64     15.46 o
 -13   3   6      194.66      215.23     14.75 o
 -12   3   6       57.30       51.13     10.58 o
 -11   3   6       28.34       28.41     12.20 o
 -10   3   6      640.96      583.07     13.27 o
  -9   3   6      479.86      515.53     15.18 o
  -8   3   6        3.36       17.84     11.66 o
  -7   3   6       62.49       46.12     11.85 o
  -6   3   6       66.53       55.41      9.57 o
  -5   3   6      214.35      202.22     10.10 o
  -4   3   6     1314.95     1215.63     22.11 o
  -3   3   6      534.22      480.75     11.62 o
  -2   3   6     1063.11      972.57     13.84 o
  -1   3   6      795.78      871.83     13.56 o
   0   3   6      149.10      174.13     10.50 o
   1   3   6      113.32      103.40      9.15 o
   2   3   6     5403.38     5548.22     62.20 o
   3   3   6       30.08       18.44     10.30 o
   4   3   6       38.99       48.29     10.85 o
   5   3   6      627.11      685.83     13.56 o
   6   3   6      207.28      226.25     11.15 o
   7   3   6        4.42        6.66     10.54 o
   8   3   6       43.76       55.08     10.02 o
   9   3   6      181.75      178.93     10.63 o
  10   3   6      356.51      357.32     12.85 o
  11   3   6        8.96       24.74     12.16 o
  12   3   6      147.17      136.37     10.80 o
  13   3   6       13.49       12.22     12.67 o
  14   3   6       93.71      104.33     12.46 o
  15   3   6       13.64       15.01     13.21 o
  16   3   6       53.26       62.19     14.45 o
  17   3   6       13.08       18.26     14.36 o
  18   3   6        2.09        5.07     15.83 o
 -22   4   6        2.08       -1.86     22.88 o
 -21   4   6       75.67       77.01     16.14 o
 -20   4   6        2.19       -2.48     15.79 o
 -19   4   6       94.12       88.11     16.13 o
 -18   4   6      147.92      155.26     20.20 o
 -17   4   6        0.25        5.99     16.12 o
 -16   4   6      108.08      132.05     16.06 o
 -15   4   6       14.37       24.15     14.11 o
 -14   4   6        1.44       14.96     13.39 o
 -13   4   6      383.58      374.00     23.75 o
 -12   4   6      103.17       91.16     12.38 o
 -11   4   6       24.93       20.74     12.46 o
 -10   4   6       11.06       15.15     13.04 o
  -9   4   6       64.28       84.10     15.35 o
  -8   4   6      875.54      892.52     22.65 o
  -7   4   6      883.72      978.42     25.28 o
  -6   4   6     2879.27     2950.02     37.65 o
  -5   4   6     2347.85     2349.10     58.93 o
  -4   4   6      730.07      720.99     15.29 o
  -3   4   6      163.41      154.20     10.49 o
  -2   4   6      232.06      238.82     11.58 o
  -1   4   6        9.00       13.27      9.33 o
   0   4   6      632.36      682.16     11.90 o
   1   4   6      456.91      494.76     12.44 o
   2   4   6      152.89      120.85      9.31 o
   3   4   6      193.37      212.94     11.16 o
   4   4   6       84.57       91.58     10.40 o
   5   4   6       87.31      100.85     11.35 o
   6   4   6       39.58       60.79     10.39 o
   7   4   6      315.16      354.83     11.94 o
   8   4   6        0.23        5.74     10.82 o
   9   4   6      148.55      142.16     12.63 o
  10   4   6        8.31       24.58     11.77 o
  11   4   6      916.71      869.79     22.20 o
  12   4   6       19.35       33.61     11.90 o
  13   4   6       13.38       14.21     14.22 o
  14   4   6        0.02        3.56     12.82 o
  15   4   6       12.61       24.32     13.39 o
  16   4   6        2.41        4.69     14.83 o
  17   4   6        3.44       -0.92     16.37 o
 -20   5   6        1.25        3.24     16.95 o
 -19   5   6       57.84       71.27     21.45 o
 -18   5   6       37.01       55.33     16.12 o
 -17   5   6        8.63        1.66     15.51 o
 -16   5   6       35.24       40.16     16.92 o
 -15   5   6      114.68       81.87     16.79 o
 -14   5   6      638.16      632.83     18.50 o
 -13   5   6      279.60      279.33     15.33 o
 -12   5   6      163.01      162.59     18.08 o
 -11   5   6        4.16      -12.69     14.73 o
 -10   5   6      188.62      175.05     12.95 o
  -9   5   6      216.13      235.84     15.42 o
  -8   5   6       50.14       52.36     11.08 o
  -7   5   6        0.93        7.26     11.01 o
  -6   5   6      237.55      257.38     11.99 o
  -5   5   6      111.66      106.71     11.32 o
  -4   5   6      200.92      201.30     11.40 o
  -3   5   6       49.22       61.57      8.88 o
  -2   5   6       88.74       85.43     11.08 o
  -1   5   6      614.31      569.88     20.09 o
   0   5   6       13.50        8.02      9.62 o
   1   5   6      694.73      707.63     15.85 o
   2   5   6        1.46       11.11     11.41 o
   3   5   6        0.07       -1.91      9.60 o
   4   5   6      334.24      319.91     10.66 o
   5   5   6      301.37      292.06     11.66 o
   6   5   6       14.63       25.61     10.60 o
   7   5   6       11.87       11.74     11.90 o
   8   5   6      160.79      151.05     12.25 o
   9   5   6        3.52        0.25     12.69 o
  10   5   6       21.46       16.07     12.54 o
  11   5   6       39.94       67.02     14.23 o
  12   5   6        8.23        5.19     15.71 o
  13   5   6        2.26        9.71     14.97 o
  14   5   6        3.67       11.29     15.53 o
  15   5   6        0.67       12.12     16.01 o
 -18   6   6        0.88        0.14     19.11 o
 -17   6   6       51.03       47.97     18.69 o
 -16   6   6        1.10       15.67     16.31 o
 -15   6   6       25.27       35.83     17.47 o
 -14   6   6        2.80       10.30     14.15 o
 -13   6   6        0.01        1.00     16.73 o
 -12   6   6        0.18       -8.07     14.43 o
 -11   6   6        1.43        7.09     18.35 o
 -10   6   6       21.06       24.98     13.96 o
  -9   6   6       18.48       17.97     12.78 o
  -8   6   6       72.66       96.81     12.33 o
  -7   6   6       41.73       48.27     11.93 o
  -6   6   6       43.05       49.91     12.78 o
  -5   6   6        2.78       12.67     10.90 o
  -4   6   6      324.14      304.68     10.79 o
  -3   6   6        2.94        4.74     10.20 o
  -2   6   6      316.78      328.18     12.16 o
  -1   6   6      142.02      148.89     10.23 o
   0   6   6      366.86      397.54     11.93 o
   1   6   6       45.29       40.22     10.86 o
   2   6   6        0.37        2.80      9.86 o
   3   6   6        0.53        3.65     11.53 o
   4   6   6       38.57       46.80     10.89 o
   5   6   6       37.84       40.54     13.09 o
   6   6   6       96.31       97.86     12.15 o
   7   6   6        0.24        0.76     12.08 o
   8   6   6       22.93       16.16     15.39 o
   9   6   6       23.98       27.49     14.11 o
  10   6   6       58.25       63.02     14.76 o
  11   6   6        7.07       11.30     15.00 o
  12   6   6        8.02       19.51     16.90 o
  13   6   6       11.30       17.19     16.21 o
 -15   7   6        2.96       -3.13     17.10 o
 -14   7   6       24.46       34.52     17.17 o
 -13   7   6       82.19       43.87     16.89 o
 -12   7   6      107.39       89.48     16.57 o
 -11   7   6       73.72       62.00     18.25 o
 -10   7   6        9.90        3.52     15.39 o
  -9   7   6       28.74       27.95     12.62 o
  -8   7   6       32.18       50.48     13.59 o
  -7   7   6       24.99       25.54     12.68 o
  -6   7   6        4.68        9.33     11.47 o
  -5   7   6        0.05        4.37     13.16 o
  -4   7   6       17.66       20.90     11.30 o
  -3   7   6        1.15       10.06     11.80 o
  -2   7   6        4.23       12.24     11.68 o
  -1   7   6       53.63       50.52     11.90 o
   0   7   6        1.85        6.47     12.00 o
   1   7   6        0.74        2.86     12.08 o
   2   7   6       38.27       42.83     13.27 o
   3   7   6        6.39       14.27     13.05 o
   4   7   6       47.41       48.72     12.50 o
   5   7   6        3.75       -0.13     13.64 o
   6   7   6        1.59       10.45     14.29 o
   7   7   6       81.84       93.34     14.44 o
   8   7   6       72.69       76.87     14.66 o
   9   7   6        1.60       -5.87     16.08 o
  10   7   6       21.74       36.12     16.44 o
 -11   8   6        0.59        1.98     20.09 o
 -10   8   6       17.83       10.21     17.46 o
  -9   8   6        0.78       -5.01     18.92 o
  -8   8   6        0.00        2.59     13.54 o
  -7   8   6        1.13        4.97     14.71 o
  -6   8   6        1.20        0.30     12.97 o
  -5   8   6        2.94        5.90     12.60 o
  -4   8   6       11.14       10.85     14.32 o
  -3   8   6       24.98       18.49     13.15 o
  -2   8   6      144.66      140.09     13.51 o
  -1   8   6       56.41       40.59     13.12 o
   0   8   6       24.88       30.15     14.07 o
   1   8   6       21.88       23.69     13.50 o
   2   8   6        0.09        5.21     14.80 o
   3   8   6       31.71       29.06     14.69 o
   4   8   6        3.72        9.47     14.80 o
   5   8   6        4.87        5.16     14.63 o
   6   8   6        1.05        2.85     16.48 o
 -23   0   7      415.75      454.08     28.37 o
 -21   0   7        0.97        0.65     17.03 o
 -19   0   7       32.98       44.83     14.26 o
 -17   0   7      149.36      138.94     15.59 o
 -15   0   7      709.91      670.33     22.77 o
 -13   0   7      157.05      115.56     16.31 o
 -11   0   7     3778.09     4069.69    152.56 o
  -9   0   7    15799.60    16778.59    374.95 o
  -7   0   7       10.48       19.35     13.57 o
  -5   0   7     3348.78     3654.60     32.24 o
  -3   0   7     6905.82     6823.45     46.86 o
  -1   0   7      382.92      425.46     14.75 o
   1   0   7     4168.58     3985.16     24.90 o
   3   0   7       23.42       29.15     11.68 o
   5   0   7        5.25        5.81     14.19 o
   7   0   7       24.33        4.86     17.06 o
   9   0   7     1932.31     1885.11     22.46 o
  11   0   7     6609.95     6566.22     92.86 o
  13   0   7       35.61       42.94     16.40 o
  15   0   7      191.06      155.28     16.20 o
  17   0   7        6.24       -2.22     21.93 o
 -24   1   7      209.28      209.52     16.75 o
 -23   1   7        4.21       18.27     13.50 o
 -22   1   7       59.83       80.03     13.15 o
 -21   1   7       48.68       75.42     11.55 o
 -20   1   7       10.30       12.35     12.48 o
 -19   1   7       47.99       46.19     11.54 o
 -18   1   7       42.27       39.73     10.58 o
 -17   1   7        1.25        1.56     10.57 o
 -16   1   7      216.10      206.12     10.02 o
 -15   1   7      146.30      144.32     11.43 o
 -14   1   7      969.64      890.91     19.74 o
 -13   1   7       33.36       38.72     10.42 o
 -12   1   7      231.72      254.08     10.77 o
 -11   1   7      769.80      821.08     15.80 o
 -10   1   7       95.13       87.01     10.63 o
  -9   1   7      794.99      682.75     12.07 o
  -8   1   7      208.89      210.37      9.74 o
  -7   1   7      517.67      541.85     11.29 o
  -6   1   7      390.95      384.85     10.99 o
  -5   1   7     7985.04     8157.11     89.50 o
  -4   1   7      150.77      149.12      8.92 o
  -3   1   7      327.66      351.75     10.18 o
  -2   1   7     1405.05     1392.19     15.57 o
  -1   1   7     7594.92     7457.85     93.66 o
   0   1   7       13.48        8.10      9.13 o
   1   1   7     1283.00     1167.08     11.21 o
   2   1   7    15046.00    14882.04     39.95 o
   3   1   7     1837.89     1754.61     18.80 o
   4   1   7      340.74      273.41      9.93 o
   5   1   7       32.06       27.96      8.50 o
   6   1   7      335.23      402.25     10.61 o
   7   1   7     1196.80     1144.02     12.46 o
   8   1   7      204.77      227.72     10.46 o
   9   1   7       80.45       91.08     13.89 o
  10   1   7      245.71      252.39     14.37 o
  11   1   7       49.46       68.46     12.11 o
  12   1   7       83.71       78.99     11.36 o
  13   1   7       45.85       25.95      9.91 o
  14   1   7      519.15      510.26     14.59 o
  15   1   7        4.33       11.43     12.23 o
  16   1   7      111.99       88.72     15.10 o
  17   1   7       39.22       21.40     14.14 o
  18   1   7       15.58       18.13     15.98 o
 -24   2   7        6.75        3.07     14.98 o
 -23   2   7       11.77        9.60     13.17 o
 -22   2   7       22.54       34.24     14.72 o
 -21   2   7      130.15      135.54     15.70 o
 -20   2   7      187.85      215.69     12.30 o
 -19   2   7       32.39       12.73     11.59 o
 -18   2   7       20.48       21.31     11.79 o
 -17   2   7      198.08      227.23     13.11 o
 -16   2   7      275.73      290.85     11.54 o
 -15   2   7        2.03        5.48     11.09 o
 -14   2   7       88.35       96.04     10.85 o
 -13   2   7       27.67       41.79     12.16 o
 -12   2   7       86.89       78.24     10.88 o
 -11   2   7     1758.58     1823.77     40.71 o
 -10   2   7      283.22      314.95     12.60 o
  -9   2   7     1871.52     2086.50     41.67 o
  -8   2   7      735.06      802.10     16.06 o
  -7   2   7     3116.78     3325.56     48.17 o
  -6   2   7       24.12       13.54      8.98 o
  -5   2   7     2813.87     2676.05     37.09 o
  -4   2   7      881.70      864.50     12.14 o
  -3   2   7      436.93      434.84      9.77 o
  -2   2   7     2098.79     2167.70     27.13 o
  -1   2   7      460.68      531.49     11.23 o
   0   2   7       34.01       28.83      8.57 o
   1   2   7      854.09      796.26     12.16 o
   2   2   7      133.94      138.69      8.92 o
   3   2   7      624.51      579.22     11.77 o
   4   2   7       76.80       72.95      9.68 o
   5   2   7        0.94        2.95      9.92 o
   6   2   7     1233.52     1233.86     19.35 o
   7   2   7      505.21      505.04     11.32 o
   8   2   7       21.66       14.67     13.31 o
   9   2   7      481.09      474.79     20.64 o
  10   2   7     1471.77     1500.84     53.81 o
  11   2   7      983.04      989.37     14.25 o
  12   2   7      223.32      215.82     11.83 o
  13   2   7        8.39       20.15     11.05 o
  14   2   7        7.38        7.84     12.97 o
  15   2   7       44.32       47.33     13.57 o
  16   2   7        2.26       -3.87     12.30 o
  17   2   7       34.70       37.33     14.72 o
  18   2   7       37.97       48.28     17.02 o
 -23   3   7        5.83       18.96     19.80 o
 -22   3   7      117.28      108.99     18.56 o
 -21   3   7       96.79       87.84     17.67 o
 -20   3   7       35.88       30.20     16.51 o
 -19   3   7      280.76      268.87     15.32 o
 -18   3   7       44.21       40.78     13.69 o
 -17   3   7      200.41      188.52     13.93 o
 -16   3   7      889.31      850.94     20.24 o
 -15   3   7      590.54      616.57     14.03 o
 -14   3   7        0.71        6.14     12.99 o
 -13   3   7       59.75       49.49     12.89 o
 -12   3   7     1197.77     1186.95     32.74 o
 -11   3   7       40.52       34.08     12.09 o
 -10   3   7        0.46        5.54     10.78 o
  -9   3   7       27.36       23.22     11.76 o
  -8   3   7      914.85      887.98     20.60 o
  -7   3   7      720.83      659.17     12.30 o
  -6   3   7       50.29       55.37      9.56 o
  -5   3   7       29.49       24.21      9.37 o
  -4   3   7      286.76      250.53      9.65 o
  -3   3   7       41.74       50.92      8.93 o
  -2   3   7        1.50        7.22      9.26 o
  -1   3   7        7.21       11.79      9.78 o
   0   3   7      336.09      351.09     10.67 o
   1   3   7     2693.67     2627.79     36.33 o
   2   3   7      670.51      621.69     13.32 o
   3   3   7      667.85      768.71     12.72 o
   4   3   7      475.86      542.81     11.53 o
   5   3   7      763.72      791.52     13.39 o
   6   3   7        0.03       -0.11     11.88 o
   7   3   7      175.45      164.59      9.98 o
   8   3   7      130.65      127.53     12.67 o
   9   3   7        0.10       -0.63     11.50 o
  10   3   7       46.93       43.34     11.91 o
  11   3   7       82.02       77.45     11.69 o
  12   3   7       63.06       67.43     11.89 o
  13   3   7       51.25       67.08     12.57 o
  14   3   7      115.95      115.79     13.34 o
  15   3   7        3.79        5.84     12.20 o
  16   3   7        0.92        5.11     12.93 o
  17   3   7       37.20       44.76     17.69 o
 -22   4   7        4.47        6.69     16.26 o
 -21   4   7        0.02       -9.06     19.13 o
 -20   4   7        1.39        0.60     15.76 o
 -19   4   7       13.20       13.87     17.70 o
 -18   4   7      100.56       94.05     17.23 o
 -17   4   7       55.98       65.14     18.81 o
 -16   4   7        0.01        7.02     15.75 o
 -15   4   7       33.65       39.63     18.23 o
 -14   4   7       50.79       74.08     16.81 o
 -13   4   7      690.02      642.32     16.47 o
 -12   4   7        0.61       -3.13     15.66 o
 -11   4   7      149.98      163.68     15.58 o
 -10   4   7      235.51      252.90     14.19 o
  -9   4   7       18.83       25.02     11.67 o
  -8   4   7       27.27       15.12     12.30 o
  -7   4   7        9.18       10.39     10.31 o
  -6   4   7     1764.61     1831.49     15.51 o
  -5   4   7      400.86      433.23     12.09 o
  -4   4   7       10.71       13.20      9.42 o
  -3   4   7      429.86      403.39     12.10 o
  -2   4   7       84.30       96.81     10.80 o
  -1   4   7     1222.38     1159.61     44.24 o
   0   4   7      537.75      558.68     12.11 o
   1   4   7        9.88        8.63      9.04 o
   2   4   7      161.68      165.72     10.79 o
   3   4   7     1349.92     1424.70     18.02 o
   4   4   7     1046.87     1034.43     17.49 o
   5   4   7       99.92       88.07     11.00 o
   6   4   7      313.19      290.72     10.62 o
   7   4   7      173.55      162.25     12.20 o
   8   4   7        2.23        7.28     10.60 o
   9   4   7       32.23       40.18     11.73 o
  10   4   7       98.36      122.78     12.89 o
  11   4   7       17.20       31.11     12.92 o
  12   4   7       24.27       28.85     12.98 o
  13   4   7       34.54       42.23     13.23 o
  14   4   7        0.18       -2.25     12.83 o
  15   4   7       18.44       -0.35     15.73 o
  16   4   7        6.67        7.22     15.17 o
 -20   5   7       16.77       15.76     19.18 o
 -19   5   7       38.13       21.72     16.65 o
 -18   5   7       55.15       61.44     14.84 o
 -17   5   7       40.14       62.12     20.05 o
 -16   5   7      149.33      139.75     17.36 o
 -15   5   7      219.66      225.52     17.19 o
 -14   5   7       19.11       19.53     15.91 o
 -13   5   7       55.84       66.60     18.49 o
 -12   5   7      262.54      232.29     17.54 o
 -11   5   7      135.59      140.69     14.05 o
 -10   5   7       18.35       12.28     14.27 o
  -9   5   7       94.71       70.48     12.06 o
  -8   5   7       59.01       66.07     12.95 o
  -7   5   7       25.81       13.91      9.71 o
  -6   5   7        1.27        8.59     10.91 o
  -5   5   7        3.88       22.42     10.97 o
  -4   5   7        5.09        4.38      9.73 o
  -3   5   7       23.99       19.34      8.71 o
  -2   5   7        0.67       -2.67      9.15 o
  -1   5   7      351.63      350.13     10.83 o
   0   5   7      104.22      120.92     10.19 o
   1   5   7      119.24      127.54     10.25 o
   2   5   7       23.16       37.25     10.03 o
   3   5   7        4.63       12.26     11.62 o
   4   5   7      424.13      419.38     12.92 o
   5   5   7       52.68       50.94     10.12 o
   6   5   7       18.59       16.41     11.66 o
   7   5   7       51.20       64.43     11.98 o
   8   5   7      120.89      150.73     11.84 o
   9   5   7        3.11       -0.64     11.99 o
  10   5   7        2.97        7.70     12.66 o
  11   5   7        1.76       15.37     15.83 o
  12   5   7       19.65       27.93     14.66 o
  13   5   7       57.39       57.55     15.61 o
  14   5   7        0.18        7.26     15.82 o
 -18   6   7       24.45        1.96     19.59 o
 -17   6   7       28.45       28.68     18.75 o
 -16   6   7       64.46       55.16     18.33 o
 -15   6   7       22.38       38.42     17.57 o
 -14   6   7        6.17       14.58     15.48 o
 -13   6   7       97.59      106.44     18.30 o
 -12   6   7       48.76       54.67     14.77 o
 -11   6   7       51.71       52.55     17.86 o
 -10   6   7        5.14       10.13     13.31 o
  -9   6   7       28.04       29.42     13.53 o
  -8   6   7       29.55       23.91     13.58 o
  -7   6   7        5.40        9.80     11.71 o
  -6   6   7       35.62       33.68     11.54 o
  -5   6   7       33.88       34.89     11.25 o
  -4   6   7      293.48      289.74     12.09 o
  -3   6   7       16.24       31.54     11.23 o
  -2   6   7      306.24      332.16     10.57 o
  -1   6   7      207.61      221.06     11.64 o
   0   6   7       27.72       27.26     10.53 o
   1   6   7        1.44       14.49     11.28 o
   2   6   7        5.82        3.24     10.96 o
   3   6   7        0.02        8.90     10.62 o
   4   6   7        1.88       -3.44     11.66 o
   5   6   7       67.35       85.82     12.27 o
   6   6   7       13.64       11.55     12.51 o
   7   6   7       17.06       15.60     12.85 o
   8   6   7       50.67       38.13     14.40 o
   9   6   7      127.21      141.91     16.32 o
  10   6   7        0.18        4.86     16.43 o
  11   6   7      100.73       97.84     15.80 o
  12   6   7       15.41        9.82     14.66 o
 -15   7   7       21.58       27.24     19.16 o
 -14   7   7       77.81       63.22     19.62 o
 -13   7   7       54.19       51.46     18.72 o
 -12   7   7        1.22        1.82     17.83 o
 -11   7   7       43.33       39.96     17.84 o
 -10   7   7        3.46        4.69     17.80 o
  -9   7   7        1.60        2.69     15.58 o
  -8   7   7        4.75        0.37     12.55 o
  -7   7   7        4.04        6.08     12.69 o
  -6   7   7        0.42        6.79     12.35 o
  -5   7   7       20.18       17.06     13.24 o
  -4   7   7       21.45       22.69     11.53 o
  -3   7   7        1.42        9.04     10.60 o
  -2   7   7        0.49        4.76     11.89 o
  -1   7   7        0.67        4.02     11.45 o
   0   7   7       16.86       11.85     11.31 o
   1   7   7        2.88        2.13     11.27 o
   2   7   7       91.72       92.86     11.95 o
   3   7   7        2.03        9.37     13.61 o
   4   7   7       88.91       71.93     13.19 o
   5   7   7        5.64        9.15     13.59 o
   6   7   7       15.67       17.39     13.01 o
   7   7   7        4.70        4.98     14.05 o
   8   7   7       20.93       33.56     16.05 o
   9   7   7        0.26        5.01     16.33 o
 -11   8   7        0.01       10.79     19.87 o
 -10   8   7       14.91       10.58     22.48 o
  -9   8   7        0.82        5.62     14.03 o
  -8   8   7        0.02        8.69     14.94 o
  -7   8   7        3.54       12.80     15.34 o
  -6   8   7        3.71        5.00     14.77 o
  -5   8   7        3.70        6.47     13.66 o
  -4   8   7       33.08       24.51     14.31 o
  -3   8   7      142.58      122.82     13.03 o
  -2   8   7       19.47       17.82     13.44 o
  -1   8   7        8.77        9.32     12.42 o
   0   8   7       22.75       24.64     13.45 o
   1   8   7        0.72        4.70     14.13 o
   2   8   7        0.55        0.65     13.14 o
   3   8   7        0.09        8.66     16.33 o
   4   8   7        0.00        1.37     16.87 o
   5   8   7        1.39       -0.35     17.07 o
 -24   0   8        7.38       23.76     22.80 o
 -22   0   8      195.76      163.81     14.10 o
 -20   0   8      668.08      759.93     36.04 o
 -18   0   8      554.96      541.14     39.96 o
 -16   0   8      722.77      756.58     44.61 o
 -14   0   8      506.61      503.27     16.57 o
 -12   0   8      278.09      283.28     16.96 o
 -10   0   8      203.37      139.95     12.79 o
  -8   0   8     4720.02     5639.56     97.76 o
  -6   0   8    24156.20    25215.96    253.88 o
  -4   0   8     8898.99     9202.57     97.46 o
  -2   0   8      581.85      592.18     17.07 o
   0   0   8     1527.95     1546.21     21.74 o
   2   0   8      430.19      319.12     14.39 o
   4   0   8     2300.01     2295.22     24.05 o
   6   0   8      293.84      280.28     25.94 o
   8   0   8      182.03      205.34     17.82 o
  10   0   8     2295.84     2347.61     40.97 o
  12   0   8        3.61        5.14     14.29 o
  14   0   8        6.05       13.37     19.93 o
  16   0   8        2.37        6.76     18.52 o
  18   0   8       42.44       44.65     19.86 o
 -24   1   8       58.31       53.84     14.83 o
 -23   1   8       22.11       19.45     12.95 o
 -22   1   8       38.46       36.25     12.85 o
 -21   1   8       53.54       60.50     12.46 o
 -20   1   8      175.37      146.16     12.29 o
 -19   1   8      346.79      368.94     15.20 o
 -18   1   8       44.25       43.91     11.99 o
 -17   1   8       84.38       87.94     12.46 o
 -16   1   8      140.30      162.17     11.81 o
 -15   1   8     5061.70     5088.03    120.29 o
 -14   1   8      820.88      729.79     19.31 o
 -13   1   8      371.74      350.10     13.05 o
 -12   1   8      454.48      445.95     11.74 o
 -11   1   8      361.82      343.26     11.18 o
 -10   1   8       52.30       57.31      8.48 o
  -9   1   8       81.35       61.80      9.89 o
  -8   1   8      535.18      516.71     10.20 o
  -7   1   8       44.53       19.67      9.46 o
  -6   1   8      508.46      636.84     10.74 o
  -5   1   8       42.52       39.38      8.70 o
  -4   1   8      371.04      314.98     10.00 o
  -3   1   8      291.76      375.15      9.89 o
  -2   1   8      117.95      137.83      8.45 o
  -1   1   8        0.15       -4.21      8.59 o
   0   1   8     6263.46     6468.35     31.95 o
   1   1   8       14.41       29.52      8.53 o
   2   1   8     7987.99     8198.64     41.74 o
   3   1   8     1454.33     1556.12     17.63 o
   4   1   8      494.40      463.65     10.20 o
   5   1   8       90.13      108.36     10.43 o
   6   1   8      783.47      771.79     11.71 o
   7   1   8      515.67      500.56     10.72 o
   8   1   8       65.29       46.84     11.43 o
   9   1   8       17.86       11.97     11.66 o
  10   1   8       10.77       23.33     13.08 o
  11   1   8       82.74       80.52     10.81 o
  12   1   8      238.99      241.01     11.59 o
  13   1   8       62.53       60.07     10.98 o
  14   1   8      138.87      151.72     13.87 o
  15   1   8        0.14        3.06     13.77 o
  16   1   8       61.13       40.44     12.54 o
  17   1   8       45.92       31.46     14.99 o
  18   1   8        6.76       19.80     15.46 o
 -24   2   8       19.00       17.22     15.06 o
 -23   2   8      350.01      366.88     15.54 o
 -22   2   8       65.78       90.45     14.24 o
 -21   2   8       12.35        1.99     13.30 o
 -20   2   8       86.14       86.38     14.37 o
 -19   2   8       83.64       84.56     11.94 o
 -18   2   8       39.10       25.14     11.75 o
 -17   2   8       46.74       46.08     11.22 o
 -16   2   8      110.03      124.39     11.77 o
 -15   2   8      252.37      258.10     12.85 o
 -14   2   8      244.24      222.10     12.82 o
 -13   2   8       89.95       95.39     11.28 o
 -12   2   8       84.52       68.63     11.01 o
 -11   2   8     3467.64     3620.30     66.00 o
 -10   2   8       50.03       41.46     10.90 o
  -9   2   8      359.52      399.75      9.97 o
  -8   2   8        0.16        2.97      8.25 o
  -7   2   8     1952.90     2205.90     26.06 o
  -6   2   8      703.96      870.82     11.80 o
  -5   2   8      919.22      988.59     13.19 o
  -4   2   8     2856.73     2777.56     26.12 o
  -3   2   8      116.23      110.64      9.11 o
  -2   2   8      755.53      856.40     12.60 o
  -1   2   8      853.56      932.58     10.90 o
   0   2   8      548.42      578.18     10.40 o
   1   2   8       77.63       81.54      9.35 o
   2   2   8      363.95      318.31     10.48 o
   3   2   8      941.23      877.07     11.53 o
   4   2   8      102.26       99.45      9.74 o
   5   2   8       28.01       25.87      8.27 o
   6   2   8      388.95      347.72     13.75 o
   7   2   8      546.26      564.38     12.83 o
   8   2   8        3.91        8.35     12.25 o
   9   2   8        5.97        3.93     11.69 o
  10   2   8      610.69      613.17     12.67 o
  11   2   8      627.83      628.85     12.58 o
  12   2   8       64.73       69.46     12.74 o
  13   2   8       78.62       62.87     11.39 o
  14   2   8       10.01        8.18     10.90 o
  15   2   8      150.04      163.42     12.53 o
  16   2   8        0.34       18.63     13.35 o
  17   2   8        7.45        1.60     14.10 o
 -23   3   8       10.70        6.55     17.00 o
 -22   3   8        9.52       28.08     20.04 o
 -21   3   8       55.58       52.51     17.21 o
 -20   3   8        4.67        1.80     16.47 o
 -19   3   8       11.36        8.13     14.78 o
 -18   3   8      185.67      195.53     14.63 o
 -17   3   8       43.73       36.67     13.46 o
 -16   3   8      179.59      167.24     12.64 o
 -15   3   8      217.60      199.65     13.53 o
 -14   3   8     1091.48     1082.94     20.06 o
 -13   3   8     1110.97     1059.64     27.22 o
 -12   3   8      774.63      797.10     14.14 o
 -11   3   8       22.59       15.18     11.97 o
 -10   3   8      730.84      734.67     22.46 o
  -9   3   8       10.00       13.64      9.17 o
  -8   3   8      784.81      790.05     16.72 o
  -7   3   8     1002.93      950.87     17.93 o
  -6   3   8       44.04       39.44      9.35 o
  -5   3   8      390.94      363.12     10.01 o
  -4   3   8        1.44        5.81      9.11 o
  -3   3   8     1847.43     2010.27     27.08 o
  -2   3   8       24.35       21.81     10.01 o
  -1   3   8        3.42       -2.63      9.81 o
   0   3   8      922.51      993.69     13.79 o
   1   3   8      774.63      830.29     13.33 o
   2   3   8       99.96      132.06     11.09 o
   3   3   8      102.11      111.86     11.15 o
   4   3   8      846.71      851.56     13.55 o
   5   3   8        1.55        5.74      9.74 o
   6   3   8       12.98       12.24     11.13 o
   7   3   8      112.33      143.86     11.07 o
   8   3   8      403.98      401.31     11.46 o
   9   3   8       27.59       17.95     11.59 o
  10   3   8       84.96       77.54     11.61 o
  11   3   8        0.64        0.16     12.70 o
  12   3   8       70.79       88.78     13.31 o
  13   3   8       45.59       51.27     13.01 o
  14   3   8       24.73        1.56     13.26 o
  15   3   8        0.02        6.72     12.75 o
  16   3   8       50.78       36.73     14.50 o
 -22   4   8        3.67       -0.55     23.19 o
 -21   4   8       50.90       59.88     19.09 o
 -20   4   8       41.14       22.98     20.68 o
 -19   4   8       11.88       14.02     20.19 o
 -18   4   8       17.63       24.81     16.88 o
 -17   4   8      231.67      251.02     19.29 o
 -16   4   8       92.44       94.87     16.87 o
 -15   4   8        0.90        2.68     14.34 o
 -14   4   8      314.28      317.94     13.77 o
 -13   4   8      277.85      297.75     14.29 o
 -12   4   8        2.46        7.42     12.87 o
 -11   4   8       88.53       99.94     12.67 o
 -10   4   8      227.48      218.20     12.38 o
  -9   4   8      164.77      163.36     13.96 o
  -8   4   8      237.84      225.85     11.79 o
  -7   4   8      168.33      183.74     10.78 o
  -6   4   8      131.89      113.87     11.13 o
  -5   4   8        3.18        3.67      9.91 o
  -4   4   8       15.68        8.38     10.01 o
  -3   4   8        1.39        3.85     10.60 o
  -2   4   8       13.37        9.51      9.90 o
  -1   4   8       93.74       95.24     11.19 o
   0   4   8       70.77      103.34     10.48 o
   1   4   8        4.98       14.29     11.74 o
   2   4   8        1.40       -6.91     11.04 o
   3   4   8      240.30      264.52     11.96 o
   4   4   8      314.09      322.09     10.99 o
   5   4   8      136.71      151.42     10.60 o
   6   4   8      125.32      145.64     11.56 o
   7   4   8        9.01        3.46      9.87 o
   8   4   8      198.55      206.49     12.95 o
   9   4   8      273.38      267.25     11.81 o
  10   4   8      753.42      794.65     23.65 o
  11   4   8      832.53      795.48     18.26 o
  12   4   8       44.34       39.11     11.69 o
  13   4   8       49.81       46.95     13.45 o
  14   4   8        1.61       11.71     13.03 o
  15   4   8        0.01        7.78     15.98 o
 -20   5   8        3.78        5.50     19.29 o
 -19   5   8       13.23       12.39     18.59 o
 -18   5   8       54.04       71.08     18.01 o
 -17   5   8       63.05       68.30     20.22 o
 -16   5   8       11.39       12.95     15.11 o
 -15   5   8      106.23       86.42     13.83 o
 -14   5   8        1.21       -9.04     14.20 o
 -13   5   8        4.85        7.31     14.53 o
 -12   5   8       16.25       12.46     13.88 o
 -11   5   8       28.24       28.78     14.26 o
 -10   5   8       22.97       33.11     15.49 o
  -9   5   8       75.49       78.04     13.56 o
  -8   5   8      734.13      725.87     17.00 o
  -7   5   8       11.09       17.05     12.11 o
  -6   5   8      126.19      158.98     11.63 o
  -5   5   8      191.45      206.56     11.82 o
  -4   5   8       21.85       32.01     12.01 o
  -3   5   8        0.81       -2.95     10.99 o
  -2   5   8        9.44       17.96     10.45 o
  -1   5   8        4.69        2.00     11.31 o
   0   5   8      107.45      101.29     10.27 o
   1   5   8       83.77       87.98      9.78 o
   2   5   8      772.10      784.90     19.94 o
   3   5   8      163.66      150.60     11.26 o
   4   5   8      347.92      357.01     12.53 o
   5   5   8       43.81       56.64     10.41 o
   6   5   8        2.06        7.46     11.78 o
   7   5   8       42.14       29.23     12.05 o
   8   5   8        0.14        7.80     11.49 o
   9   5   8       10.46        9.02     12.36 o
  10   5   8        9.89       11.85     12.90 o
  11   5   8        6.54        3.28     15.01 o
  12   5   8       55.82       52.73     15.87 o
  13   5   8        0.09       10.20     14.31 o
  14   5   8        8.95       13.71     17.91 o
 -18   6   8        0.06       13.16     22.33 o
 -17   6   8        0.64        2.50     18.59 o
 -16   6   8       44.61       58.58     21.10 o
 -15   6   8       11.51       17.14     15.56 o
 -14   6   8        6.61       -8.09     15.58 o
 -13   6   8       75.23       75.17     15.18 o
 -12   6   8        5.69       16.98     17.76 o
 -11   6   8       27.78       22.34     14.93 o
 -10   6   8        0.51        1.20     14.32 o
  -9   6   8        2.82       -6.38     12.98 o
  -8   6   8        3.94        6.50     11.32 o
  -7   6   8        0.02        4.03     11.79 o
  -6   6   8      106.74      112.68     11.22 o
  -5   6   8        0.02       -6.63     11.40 o
  -4   6   8       82.67       89.33     12.20 o
  -3   6   8      138.70      149.99     11.71 o
  -2   6   8        0.13        7.38     11.19 o
  -1   6   8        2.08        3.71      9.57 o
   0   6   8       33.50       36.12     11.30 o
   1   6   8      130.11      134.97     11.85 o
   2   6   8       22.64       29.74     10.35 o
   3   6   8       15.98        8.26     10.57 o
   4   6   8       32.84       31.19     11.95 o
   5   6   8      115.97      123.55     13.95 o
   6   6   8        0.51       -5.92     11.81 o
   7   6   8        5.42       12.87     14.16 o
   8   6   8        0.01        9.59     14.24 o
   9   6   8       11.60       19.63     13.75 o
  10   6   8        1.02        8.38     15.41 o
  11   6   8       14.31       15.35     17.39 o
 -15   7   8       31.66       11.86     19.79 o
 -14   7   8        4.74       -4.29     19.40 o
 -13   7   8        4.92        0.50     18.76 o
 -12   7   8       25.72        9.40     20.97 o
 -11   7   8       43.53       25.65     16.47 o
 -10   7   8        0.71       -2.63     17.32 o
  -9   7   8        5.39        3.74     14.19 o
  -8   7   8        1.00        6.46     12.93 o
  -7   7   8        1.43       -0.07     14.14 o
  -6   7   8       48.82       58.46     12.20 o
  -5   7   8       18.56       17.33     12.79 o
  -4   7   8        3.18        3.42     12.25 o
  -3   7   8        2.43        2.82     12.94 o
  -2   7   8      140.42      134.02     12.63 o
  -1   7   8        2.64        4.39     10.95 o
   0   7   8        3.58       10.04     10.75 o
   1   7   8       52.76       59.09     13.54 o
   2   7   8       12.85       26.72     12.60 o
   3   7   8       24.91       29.01     11.50 o
   4   7   8       21.68       25.60     12.72 o
   5   7   8        0.91       13.76     14.27 o
   6   7   8       63.25       51.91     13.42 o
   7   7   8        0.36        4.31     16.67 o
   8   7   8       16.52        3.96     16.25 o
 -10   8   8        0.05       -2.61     16.78 o
  -9   8   8        3.07        0.88     15.18 o
  -8   8   8        0.02        8.94     16.03 o
  -7   8   8        3.55       11.04     15.65 o
  -6   8   8        0.05        7.60     14.95 o
  -5   8   8        0.57       -0.47     13.52 o
  -4   8   8        0.13       -1.16     14.64 o
  -3   8   8        1.74       -3.87     13.69 o
  -2   8   8       57.06       53.63     13.03 o
  -1   8   8        2.94        3.69     13.50 o
   0   8   8        0.02        7.37     13.49 o
   1   8   8        0.78        5.03     12.33 o
   2   8   8        7.95       10.94     14.18 o
   3   8   8        0.84        1.87     15.50 o
 -25   0   9        0.52       11.12     20.71 o
 -23   0   9      414.76      450.64     20.96 o
 -21   0   9       41.56       28.24     17.13 o
 -19   0   9      460.00      425.07     17.68 o
 -17   0   9      276.47      257.96     20.20 o
 -15   0   9      202.04      265.17     29.60 o
 -13   0   9      164.31      151.45     14.82 o
 -11   0   9     2263.07     2256.28     57.84 o
  -9   0   9       52.53       53.27     11.40 o
  -7   0   9    15315.75    16998.29    192.87 o
  -5   0   9      301.39      290.80     15.51 o
  -3   0   9     3430.13     3399.16     52.05 o
  -1   0   9      163.57      160.78     12.91 o
   1   0   9     6015.54     5863.88     34.53 o
   3   0   9      200.03      170.29     13.09 o
   5   0   9     2191.23     2262.44     33.05 o
   7   0   9     1982.42     1960.71     59.06 o
   9   0   9        4.02       -7.14     13.52 o
  11   0   9      258.59      233.39     15.48 o
  13   0   9       30.78       45.91     19.58 o
  15   0   9      140.99      153.58     21.19 o
  17   0   9       54.73       52.51     22.91 o
 -24   1   9       68.45       68.04     13.09 o
 -23   1   9       80.13      105.10     13.55 o
 -22   1   9       33.99       33.27     12.65 o
 -21   1   9        0.00        0.91     11.11 o
 -20   1   9      120.48      129.07     11.81 o
 -19   1   9       33.44       39.36     11.47 o
 -18   1   9       78.50       73.89     10.81 o
 -17   1   9       44.04       56.68     11.62 o
 -16   1   9      411.16      438.86     12.92 o
 -15   1   9     3799.66     3856.52     93.73 o
 -14   1   9      929.59      866.12     20.75 o
 -13   1   9       10.12       14.30      9.98 o
 -12   1   9      690.85      720.99     19.63 o
 -11   1   9      489.95      440.96      9.56 o
 -10   1   9     3328.11     3403.35     69.92 o
  -9   1   9      237.00      223.41      9.40 o
  -8   1   9      198.65      196.44      8.60 o
  -7   1   9      370.19      321.11      9.83 o
  -6   1   9      382.76      390.81     10.50 o
  -5   1   9      101.18       91.55      9.28 o
  -4   1   9       41.70       38.36      8.65 o
  -3   1   9      679.43      749.77     10.66 o
  -2   1   9      228.57      240.33      9.14 o
  -1   1   9    13840.12    14619.48    185.85 o
   0   1   9      538.44      568.98     10.74 o
   1   1   9     1034.09     1032.54     11.74 o
   2   1   9      742.10      859.41     11.28 o
   3   1   9      116.94      146.17      9.42 o
   4   1   9      792.53      760.26     13.19 o
   5   1   9        2.90        5.36     10.23 o
   6   1   9       32.93       35.70      8.90 o
   7   1   9        4.46        8.28      9.90 o
   8   1   9       85.61       76.62      9.83 o
   9   1   9       49.93       70.31     10.82 o
  10   1   9        0.09        0.79     12.15 o
  11   1   9        0.30        2.88     13.49 o
  12   1   9        0.13       10.58     11.04 o
  13   1   9        0.48        8.77     10.16 o
  14   1   9        0.01        5.46     11.93 o
  15   1   9       24.98       29.21     14.13 o
  16   1   9       21.71       20.65     12.90 o
  17   1   9        4.91        0.52     15.30 o
 -24   2   9       14.93       10.55     16.51 o
 -23   2   9        7.94        2.78     15.34 o
 -22   2   9       42.72       33.59     13.99 o
 -21   2   9        6.26        2.35     13.41 o
 -20   2   9      141.68      152.82     14.07 o
 -19   2   9      116.21      131.25     14.19 o
 -18   2   9      412.96      427.89     13.70 o
 -17   2   9      239.92      240.25     12.38 o
 -16   2   9      141.77      140.38     10.89 o
 -15   2   9        0.02        3.25     11.24 o
 -14   2   9      792.11      755.04     19.50 o
 -13   2   9       60.10       80.84     12.40 o
 -12   2   9      130.23      141.05     11.39 o
 -11   2   9      340.56      355.47     12.04 o
 -10   2   9       56.91       48.16     10.43 o
  -9   2   9      204.54      249.60      9.72 o
  -8   2   9      231.66      272.82     10.17 o
  -7   2   9     1056.00     1153.84     19.08 o
  -6   2   9     6666.13     7011.28    145.73 o
  -5   2   9      824.79      754.70     10.41 o
  -4   2   9      270.40      246.43      9.58 o
  -3   2   9       82.84       79.62      9.13 o
  -2   2   9      873.46      864.90     11.28 o
  -1   2   9       49.22       38.05      7.98 o
   0   2   9      555.51      541.69      9.67 o
   1   2   9     1167.41     1120.25     11.05 o
   2   2   9      194.31      217.45      9.40 o
   3   2   9     1833.87     1831.02     14.49 o
   4   2   9        0.04        4.89     10.21 o
   5   2   9      285.50      304.94     11.13 o
   6   2   9       17.89       12.11      9.49 o
   7   2   9      841.49      909.60     20.23 o
   8   2   9      343.48      367.12     15.18 o
   9   2   9      171.89      180.36     12.49 o
  10   2   9     1691.12     1722.56     34.31 o
  11   2   9      753.95      701.26     14.98 o
  12   2   9      173.10      194.34     12.50 o
  13   2   9       68.16       76.36     12.33 o
  14   2   9        1.95       -0.05     11.19 o
  15   2   9        2.25        3.16     14.05 o
  16   2   9        2.50        4.17     13.78 o
 -23   3   9       18.09       16.72     18.51 o
 -22   3   9        6.75        9.59     17.81 o
 -21   3   9      112.86      138.00     18.03 o
 -20   3   9        0.02        9.41     15.47 o
 -19   3   9      124.88      133.09     13.93 o
 -18   3   9        2.18       26.62     16.78 o
 -17   3   9      220.88      238.62     13.09 o
 -16   3   9       25.50       23.14     13.28 o
 -15   3   9     2142.22     2197.48     58.06 o
 -14   3   9      160.83      148.85     12.16 o
 -13   3   9      488.73      455.01     13.99 o
 -12   3   9       16.72       20.08     11.93 o
 -11   3   9      295.33      295.73     12.86 o
 -10   3   9        1.08        1.18      9.14 o
  -9   3   9      628.79      594.06     14.53 o
  -8   3   9     1347.08     1275.08     23.74 o
  -7   3   9      804.12      754.38     15.27 o
  -6   3   9      261.70      285.25     10.28 o
  -5   3   9       22.80       17.75      8.80 o
  -4   3   9       61.31       53.32      9.48 o
  -3   3   9     3289.93     3364.94     62.76 o
  -2   3   9     1600.76     1606.71     20.84 o
  -1   3   9      999.88     1025.51     16.36 o
   0   3   9     1013.86     1094.06     18.77 o
   1   3   9     2363.98     2608.75     18.56 o
   2   3   9     1626.74     1745.78     24.43 o
   3   3   9      171.46      190.50     10.81 o
   4   3   9     1004.68      932.18     14.16 o
   5   3   9      107.03      104.90     11.40 o
   6   3   9        4.04       21.67     11.69 o
   7   3   9       58.33       65.08     11.73 o
   8   3   9       63.67       51.90     10.46 o
   9   3   9       54.14       62.15     10.80 o
  10   3   9       31.35       43.93     10.57 o
  11   3   9        2.88       12.97     13.73 o
  12   3   9      107.89      105.67     13.69 o
  13   3   9       30.90       30.10     12.04 o
  14   3   9       60.18       45.04     12.07 o
  15   3   9        7.82        6.77     12.96 o
  16   3   9        6.91        1.64     14.34 o
 -22   4   9       47.26       36.52     20.18 o
 -21   4   9       16.41       23.50     21.34 o
 -20   4   9       84.28      111.32     21.13 o
 -19   4   9        1.49       -3.56     16.90 o
 -18   4   9        0.24        9.19     17.29 o
 -17   4   9       14.12       22.69     14.72 o
 -16   4   9        0.75       13.09     15.89 o
 -15   4   9        6.56       10.63     12.87 o
 -14   4   9      243.64      218.34     14.46 o
 -13   4   9       57.62       59.70     11.92 o
 -12   4   9       52.34       46.75     12.37 o
 -11   4   9      714.97      679.51     17.41 o
 -10   4   9       15.22        3.30     11.93 o
  -9   4   9       80.46       86.79     11.39 o
  -8   4   9      486.47      474.88     11.22 o
  -7   4   9      285.51      292.69     11.18 o
  -6   4   9      321.49      345.01     11.11 o
  -5   4   9      275.67      253.21     10.42 o
  -4   4   9        2.33       13.76     11.60 o
  -3   4   9      190.25      174.45     11.45 o
  -2   4   9        2.13        9.45     11.90 o
  -1   4   9       54.95       61.08     10.34 o
   0   4   9      296.30      320.29     11.84 o
   1   4   9       38.37       36.40     10.60 o
   2   4   9        0.76        1.09     11.20 o
   3   4   9        7.05       11.88      9.91 o
   4   4   9        0.16        8.97     12.20 o
   5   4   9       36.64       38.07     10.87 o
   6   4   9       45.24       53.46     10.55 o
   7   4   9      119.32      153.70     11.11 o
   8   4   9      180.64      238.35     14.08 o
   9   4   9        1.72       12.83     13.98 o
  10   4   9        1.64        7.44     13.11 o
  11   4   9       34.08       23.64     13.33 o
  12   4   9       39.45       44.63     12.38 o
  13   4   9        2.94       -9.59     13.88 o
  14   4   9       10.43        8.74     13.56 o
 -20   5   9        0.04        0.58     17.26 o
 -19   5   9        6.60       11.81     18.52 o
 -18   5   9        0.01        7.17     15.98 o
 -17   5   9        7.60       -2.79     17.37 o
 -16   5   9      157.81      160.48     15.79 o
 -15   5   9      432.28      435.12     18.34 o
 -14   5   9       91.19       73.96     15.41 o
 -13   5   9      122.05      132.92     15.63 o
 -12   5   9      114.47      129.61     13.72 o
 -11   5   9       18.15       12.52     13.04 o
 -10   5   9      138.15      131.20     13.92 o
  -9   5   9       30.95       33.08     11.98 o
  -8   5   9        4.54       19.87     12.44 o
  -7   5   9       31.60       19.82      9.90 o
  -6   5   9      266.14      281.67     12.24 o
  -5   5   9        0.05       -2.62     12.12 o
  -4   5   9      156.96      161.26     12.59 o
  -3   5   9      386.42      363.59     10.79 o
  -2   5   9      427.72      473.51     15.87 o
  -1   5   9      376.16      367.70     12.08 o
   0   5   9       12.80       20.08     10.29 o
   1   5   9       20.16       22.93     12.76 o
   2   5   9       80.91       76.41     10.16 o
   3   5   9       20.61       12.49     10.51 o
   4   5   9       33.78       54.52     11.04 o
   5   5   9       34.14       49.55     10.94 o
   6   5   9      116.33      113.06     12.00 o
   7   5   9        0.69        5.97     10.07 o
   8   5   9       10.68       18.91     11.95 o
   9   5   9       18.97       20.91     11.88 o
  10   5   9      133.36      153.19     14.41 o
  11   5   9        2.93       -5.33     13.48 o
  12   5   9        0.85        3.30     15.70 o
  13   5   9        5.82       11.80     14.32 o
 -18   6   9        2.28        4.75     15.90 o
 -17   6   9       80.82       65.14     19.00 o
 -16   6   9       11.05       14.19     14.96 o
 -15   6   9        2.47        6.69     17.34 o
 -14   6   9       46.56       36.49     14.35 o
 -13   6   9      173.39      188.44     16.55 o
 -12   6   9        9.66       13.53     14.79 o
 -11   6   9        0.09        9.78     14.43 o
 -10   6   9        2.96        8.83     13.43 o
  -9   6   9       16.69       20.84     13.06 o
  -8   6   9       10.05       12.82     12.18 o
  -7   6   9       13.70       14.57     11.62 o
  -6   6   9       37.16       53.93     10.88 o
  -5   6   9       29.37       34.07     10.29 o
  -4   6   9        2.28        8.70     11.36 o
  -3   6   9      112.83      127.02     12.19 o
  -2   6   9       29.66       20.53      9.83 o
  -1   6   9        6.24       19.45     11.41 o
   0   6   9       45.58       34.06     10.87 o
   1   6   9       34.76       34.37     10.28 o
   2   6   9        1.28        0.84     10.90 o
   3   6   9        0.13        1.48     12.36 o
   4   6   9       15.47       23.17     12.05 o
   5   6   9       26.25       23.39     10.88 o
   6   6   9        3.93       13.27     12.57 o
   7   6   9        6.32       16.68     13.15 o
   8   6   9       16.26        9.83     13.09 o
   9   6   9      206.50      178.54     14.48 o
  10   6   9      115.06      101.63     16.43 o
  11   6   9       57.06       53.02     15.43 o
 -15   7   9        1.29       12.38     17.86 o
 -14   7   9        4.93       48.01     22.63 o
 -13   7   9        0.23        3.57     18.83 o
 -12   7   9      104.15       96.78     16.18 o
 -11   7   9       27.54       14.33     13.58 o
 -10   7   9        0.00        4.92     13.92 o
  -9   7   9       11.18       19.13     14.18 o
  -8   7   9        0.25        1.84     12.71 o
  -7   7   9        3.54        3.81     12.55 o
  -6   7   9       15.89       18.81     13.20 o
  -5   7   9       13.53        5.45     12.27 o
  -4   7   9       47.04       46.04     13.21 o
  -3   7   9       21.02       30.07     13.14 o
  -2   7   9      122.39      139.20     13.59 o
  -1   7   9       74.56       85.19     13.55 o
   0   7   9       47.99       53.40     12.72 o
   1   7   9       28.32       28.22     12.09 o
   2   7   9       15.33       19.74     13.84 o
   3   7   9        3.42       -7.38     11.57 o
   4   7   9        2.57        5.93     12.57 o
   5   7   9        6.72       21.60     13.12 o
   6   7   9        8.28       21.34     14.34 o
   7   7   9        0.03       -2.30     15.04 o
 -10   8   9        4.87        5.57     16.36 o
  -9   8   9        0.79        7.74     15.88 o
  -8   8   9        0.68        6.41     15.15 o
  -7   8   9        1.56        8.40     15.04 o
  -6   8   9        0.02        7.73     13.78 o
  -5   8   9        0.21        2.10     13.65 o
  -4   8   9        0.62       15.80     13.67 o
  -3   8   9       44.10       39.90     13.87 o
  -2   8   9       33.64       27.71     14.86 o
  -1   8   9        0.31        4.36     12.97 o
   0   8   9        0.15        3.45     13.20 o
   1   8   9        5.23        3.49     13.45 o
   2   8   9        8.11       11.60     13.47 o
 -24   0  10       73.62       66.89     17.38 o
 -22   0  10      292.17      304.47     32.22 o
 -20   0  10        3.33       -3.27     16.31 o
 -18   0  10      573.17      529.71     39.88 o
 -16   0  10      215.61      204.13     17.81 o
 -14   0  10     1212.23     1067.00     17.81 o
 -12   0  10      276.89      249.70     12.46 o
 -10   0  10      340.10      297.64     12.92 o
  -8   0  10      589.76      521.78     13.99 o
  -6   0  10     3652.16     4051.37     88.51 o
  -4   0  10       12.37        4.11     11.60 o
  -2   0  10     3038.20     2828.02     21.61 o
   0   0  10      668.06      652.60     15.38 o
   2   0  10      459.26      508.19     15.80 o
   4   0  10      556.54      553.79     13.71 o
   6   0  10      725.59      765.58     20.40 o
   8   0  10     1746.37     1729.00     32.67 o
  10   0  10      746.14      657.08     39.25 o
  12   0  10       37.46       37.60     15.60 o
  14   0  10        4.53        9.02     16.12 o
  16   0  10        5.98       -2.05     16.18 o
 -24   1  10        4.45        8.02     12.64 o
 -23   1  10       15.49       14.17     11.84 o
 -22   1  10        0.19        1.25     11.92 o
 -21   1  10       13.43       10.53     12.46 o
 -20   1  10        3.94       13.69     11.75 o
 -19   1  10       56.87       61.78     12.44 o
 -18   1  10       20.32       31.42     10.69 o
 -17   1  10        7.84        6.56     10.33 o
 -16   1  10      160.62      199.91     11.43 o
 -15   1  10     5823.69     5744.58    134.26 o
 -14   1  10       28.58       29.00      9.71 o
 -13   1  10     2240.48     2259.85     55.02 o
 -12   1  10      103.18      104.98      8.77 o
 -11   1  10      150.63      152.50      9.45 o
 -10   1  10     5212.40     5317.49     92.59 o
  -9   1  10      289.58      223.93      9.14 o
  -8   1  10      305.60      345.67      9.48 o
  -7   1  10      230.55      197.16      9.53 o
  -6   1  10     4234.62     4190.43     45.06 o
  -5   1  10     1067.86     1067.41     11.69 o
  -4   1  10     8274.42     8611.42     93.86 o
  -3   1  10      115.59       85.55      8.54 o
  -2   1  10     4652.15     5190.24     45.91 o
  -1   1  10     2768.48     2778.82     26.40 o
   0   1  10       26.23       26.03      8.34 o
   1   1  10     2025.44     2282.77     19.56 o
   2   1  10     1867.64     1705.06     16.60 o
   3   1  10      579.30      523.94     10.41 o
   4   1  10       21.77       24.51      9.32 o
   5   1  10      288.77      275.78     11.14 o
   6   1  10      383.31      408.03     10.97 o
   7   1  10       27.71       18.69      9.32 o
   8   1  10      172.20      183.53     13.11 o
   9   1  10       10.15       14.69     12.03 o
  10   1  10        0.31       -1.43     11.48 o
  11   1  10        0.35        7.25     11.22 o
  12   1  10        9.87       21.39     12.26 o
  13   1  10       45.74       47.75     11.84 o
  14   1  10       35.75       45.85     13.12 o
  15   1  10        4.12       -2.38     14.47 o
  16   1  10        1.87        6.61     14.16 o
 -24   2  10      130.49      160.22     16.71 o
 -23   2  10       13.80       17.97     14.27 o
 -22   2  10       21.77       28.74     14.92 o
 -21   2  10       53.14       62.21     14.22 o
 -20   2  10      139.47      124.58     12.96 o
 -19   2  10      172.33      178.56     13.97 o
 -18   2  10       20.52       26.65     13.10 o
 -17   2  10      147.68      147.63     11.91 o
 -16   2  10        1.24        9.91     11.76 o
 -15   2  10       17.21       36.77     11.69 o
 -14   2  10       17.61       25.92     11.36 o
 -13   2  10       26.20       30.14     11.30 o
 -12   2  10       42.73       37.66     11.74 o
 -11   2  10      818.46      766.12     11.13 o
 -10   2  10        0.71        0.60      8.63 o
  -9   2  10      862.61      837.73     20.44 o
  -8   2  10       93.44       74.62      9.01 o
  -7   2  10     4654.59     4832.75    101.32 o
  -6   2  10     3359.34     3520.24     43.13 o
  -5   2  10     1664.52     1584.26     29.57 o
  -4   2  10      210.70      222.45      9.15 o
  -3   2  10       72.49       61.86      8.69 o
  -2   2  10      877.10      867.52     11.53 o
  -1   2  10      163.69      159.29      9.76 o
   0   2  10        4.74        5.65      8.56 o
   1   2  10     1020.42     1012.25     10.85 o
   2   2  10       29.05       34.19      9.24 o
   3   2  10     1412.31     1437.22     13.91 o
   4   2  10      336.06      338.68     10.63 o
   5   2  10     1036.52     1025.91     14.13 o
   6   2  10        5.73       13.84      8.44 o
   7   2  10      319.19      306.44     11.09 o
   8   2  10     1411.05     1500.97     16.83 o
   9   2  10       37.53       44.74     13.32 o
  10   2  10       12.56        9.77     11.57 o
  11   2  10        9.49        8.76     11.34 o
  12   2  10       51.74       61.40     13.35 o
  13   2  10        7.23       13.07     13.75 o
  14   2  10        7.46        5.01     11.78 o
  15   2  10        3.10        3.08     12.31 o
  16   2  10        2.05        6.45     14.58 o
 -23   3  10       18.82       22.96     16.25 o
 -22   3  10       19.29       26.32     15.96 o
 -21   3  10        1.09        7.68     17.55 o
 -20   3  10       15.38       15.36     14.90 o
 -19   3  10       15.95       19.55     14.04 o
 -18   3  10        7.33        8.35     13.65 o
 -17   3  10      101.12      101.02     13.55 o
 -16   3  10      354.35      343.29     14.40 o
 -15   3  10      276.10      277.00     13.76 o
 -14   3  10       87.22       87.51     14.05 o
 -13   3  10       85.31       90.53     11.75 o
 -12   3  10      701.74      697.39     18.30 o
 -11   3  10      199.98      188.12     11.77 o
 -10   3  10      175.75      176.06     11.34 o
  -9   3  10        8.49       15.05      8.56 o
  -8   3  10      496.47      513.75     11.27 o
  -7   3  10        6.41        6.98      9.20 o
  -6   3  10        0.96       -1.76      8.90 o
  -5   3  10       13.15       28.69      9.00 o
  -4   3  10     5452.71     5572.97     63.15 o
  -3   3  10      332.94      341.44     10.43 o
  -2   3  10      764.04      807.01     11.66 o
  -1   3  10        0.52       -3.69      8.80 o
   0   3  10      661.13      593.73     11.04 o
   1   3  10        1.48        5.77     10.30 o
   2   3  10      178.27      205.20     11.56 o
   3   3  10      170.01      169.92     10.99 o
   4   3  10        0.73        8.51     11.43 o
   5   3  10       15.13       18.51     10.89 o
   6   3  10       14.66       12.77     11.87 o
   7   3  10       58.70       58.05     10.67 o
   8   3  10       28.35       46.84     12.53 o
   9   3  10        9.77       14.92     12.47 o
  10   3  10       24.85       32.22     11.01 o
  11   3  10        2.27        3.59     13.01 o
  12   3  10        3.54       14.18     13.79 o
  13   3  10       15.38       27.09     12.50 o
  14   3  10        8.25       -0.93     13.67 o
  15   3  10       37.13       37.98     14.36 o
 -22   4  10       22.47       30.12     19.92 o
 -21   4  10       12.30       13.11     18.00 o
 -20   4  10        7.76       13.62     15.53 o
 -19   4  10       22.84       20.18     14.29 o
 -18   4  10        6.34        9.24     16.57 o
 -17   4  10       82.11       68.44     16.32 o
 -16   4  10        3.18        1.75     12.84 o
 -15   4  10       43.63       60.21     13.94 o
 -14   4  10      123.61      149.15     12.73 o
 -13   4  10      333.64      341.73     12.37 o
 -12   4  10       17.67       14.41     12.50 o
 -11   4  10      221.03      229.70     14.60 o
 -10   4  10       59.72       74.17     11.13 o
  -9   4  10        3.06        6.03      9.37 o
  -8   4  10      274.94      265.19     10.76 o
  -7   4  10      230.33      255.65     10.08 o
  -6   4  10      282.06      294.89     10.13 o
  -5   4  10      362.81      393.74     11.99 o
  -4   4  10        7.84        2.78     10.24 o
  -3   4  10      576.86      571.01     13.61 o
  -2   4  10      904.07      832.69     12.94 o
  -1   4  10      221.35      226.19     10.62 o
   0   4  10      163.24      173.24     11.68 o
   1   4  10       29.73       36.42     11.48 o
   2   4  10      220.38      241.74     11.24 o
   3   4  10        6.12        8.69     12.64 o
   4   4  10       18.04       39.72     12.73 o
   5   4  10      295.81      305.53     12.61 o
   6   4  10        9.16        7.77     13.22 o
   7   4  10       95.31       89.54     11.15 o
   8   4  10       75.92       73.50     12.22 o
   9   4  10      757.42      731.52     15.92 o
  10   4  10      153.85      141.70     12.91 o
  11   4  10      238.05      216.80     14.12 o
  12   4  10      259.47      212.09     15.24 o
  13   4  10       10.22        8.97     12.99 o
  14   4  10        4.20       -4.11     14.74 o
 -20   5  10        0.13        3.66     17.21 o
 -19   5  10       18.57       17.59     16.75 o
 -18   5  10        2.37       -7.41     14.66 o
 -17   5  10        1.18        7.17     17.32 o
 -16   5  10       35.84       49.73     18.69 o
 -15   5  10      170.17      161.68     16.35 o
 -14   5  10        2.13       13.28     16.91 o
 -13   5  10        8.19       15.93     14.84 o
 -12   5  10      183.97      189.56     14.10 o
 -11   5  10       37.57       46.22     12.86 o
 -10   5  10       76.85      111.09     15.37 o
  -9   5  10       63.05       73.07     11.79 o
  -8   5  10        5.12        9.63     10.36 o
  -7   5  10      242.30      265.44     11.67 o
  -6   5  10      159.44      165.98     12.25 o
  -5   5  10       58.15       50.36     11.49 o
  -4   5  10        8.75        2.70     10.06 o
  -3   5  10      352.63      382.64     13.44 o
  -2   5  10      315.62      315.97     11.46 o
  -1   5  10       22.04       25.71     11.89 o
   0   5  10       14.06       21.96     11.90 o
   1   5  10        0.02       -9.17     11.20 o
   2   5  10      164.11      164.93     12.55 o
   3   5  10        0.57        9.70     12.06 o
   4   5  10       20.19       22.64     12.46 o
   5   5  10        0.10       -0.33     11.66 o
   6   5  10       10.59        8.33     11.40 o
   7   5  10        0.89        5.06     11.47 o
   8   5  10       49.87       40.13     11.97 o
   9   5  10        7.57       19.19     13.90 o
  10   5  10        0.15       26.81     15.74 o
  11   5  10        0.77       -5.60     14.00 o
  12   5  10        2.64       16.02     14.01 o
 -18   6  10        0.39        2.04     22.45 o
 -17   6  10        8.50        1.59     18.40 o
 -16   6  10       17.47       10.24     16.46 o
 -15   6  10        7.17       10.90     15.72 o
 -14   6  10       12.32        5.84     14.53 o
 -13   6  10       21.58       18.25     12.76 o
 -12   6  10       20.19       17.12     14.95 o
 -11   6  10        1.81       -0.85     12.15 o
 -10   6  10        0.14        9.03     14.25 o
  -9   6  10       14.80        5.14     12.27 o
  -8   6  10      104.30      123.79     12.24 o
  -7   6  10       21.61       17.55     10.80 o
  -6   6  10        8.56        8.51     10.55 o
  -5   6  10       58.28       67.03     10.92 o
  -4   6  10       19.29       22.75     11.65 o
  -3   6  10       15.75       11.76     10.95 o
  -2   6  10       22.98       34.35     10.92 o
  -1   6  10        0.44        3.07     10.23 o
   0   6  10      106.36      127.82     10.77 o
   1   6  10        5.92        8.59     11.07 o
   2   6  10        0.00        2.44     11.22 o
   3   6  10       64.54       71.32     11.59 o
   4   6  10       75.50       98.80     12.86 o
   5   6  10        0.04        4.95     11.78 o
   6   6  10        0.06       -3.93     14.27 o
   7   6  10        3.41        8.84     13.67 o
   8   6  10        7.64        5.62     13.25 o
   9   6  10      126.23      123.27     17.08 o
  10   6  10       94.42      106.02     16.55 o
 -15   7  10       24.75       19.87     20.00 o
 -14   7  10       12.73       15.70     19.21 o
 -13   7  10        2.20       -0.67     15.13 o
 -12   7  10        0.05       13.18     15.17 o
 -11   7  10        0.85        3.54     14.54 o
 -10   7  10        5.81        9.28     16.83 o
  -9   7  10       38.81       30.82     13.76 o
  -8   7  10        0.04        7.72     15.19 o
  -7   7  10       43.94       44.35     14.11 o
  -6   7  10       23.40       14.39     12.81 o
  -5   7  10      140.94      117.22     12.32 o
  -4   7  10       12.66       12.53     12.55 o
  -3   7  10        6.42        5.26     12.55 o
  -2   7  10       71.37       77.25     12.69 o
  -1   7  10       19.46       11.95     12.10 o
   0   7  10      102.69       98.23     13.13 o
   1   7  10       82.50       72.23     12.48 o
   2   7  10        3.65        5.63     13.18 o
   3   7  10        4.61        8.74     13.49 o
   4   7  10        0.00       -0.65     13.01 o
   5   7  10        3.49        5.74     13.59 o
   6   7  10       20.15       13.01     13.17 o
  -9   8  10        5.56        6.46     17.35 o
  -8   8  10        2.82        8.92     14.96 o
  -7   8  10        5.05        3.58     15.86 o
  -6   8  10       13.41       22.27     15.56 o
  -5   8  10        1.77       -2.80     13.97 o
  -4   8  10       27.11       27.06     13.20 o
  -3   8  10        1.95       -0.29     14.23 o
  -2   8  10        1.07       -4.81     13.95 o
  -1   8  10        0.94       -1.87     14.21 o
   0   8  10        1.02        9.52     15.88 o
 -25   0  11      107.91      148.01     19.04 o
 -23   0  11       79.70       85.77     21.90 o
 -21   0  11       11.65       25.12     19.53 o
 -19   0  11       55.38       67.49     16.00 o
 -17   0  11     1110.97     1176.95     40.37 o
 -15   0  11      471.54      522.67     20.79 o
 -13   0  11        2.37       -2.72     12.61 o
 -11   0  11       30.99       28.89     12.27 o
  -9   0  11     2179.53     2307.82     56.34 o
  -7   0  11     2695.29     3148.01     36.53 o
  -5   0  11    11169.31    11486.64     84.72 o
  -3   0  11        1.32        6.81     11.57 o
  -1   0  11       67.55       59.37     12.15 o
   1   0  11        4.85       12.93     10.87 o
   3   0  11     2516.32     2270.89     29.16 o
   5   0  11      772.74      728.17     18.96 o
   7   0  11     6063.48     6210.54    141.27 o
   9   0  11      185.67      181.50     14.78 o
  11   0  11        0.02        9.94     15.30 o
  13   0  11        0.00       15.12     18.48 o
  15   0  11       45.56       49.53     22.79 o
 -24   1  11       42.08       44.07     14.00 o
 -23   1  11       14.82       10.46     13.11 o
 -22   1  11       19.69       16.73     11.67 o
 -21   1  11        0.10        7.78     12.84 o
 -20   1  11        0.88        2.41     11.79 o
 -19   1  11        7.73       18.03     13.18 o
 -18   1  11       45.15       43.43     13.04 o
 -17   1  11       31.31       46.10     10.32 o
 -16   1  11     1870.04     1824.29     32.35 o
 -15   1  11       29.12       44.88     11.50 o
 -14   1  11       48.88       50.32     11.00 o
 -13   1  11      269.69      277.11     10.88 o
 -12   1  11       83.49       75.54      9.49 o
 -11   1  11      132.37      140.30      9.40 o
 -10   1  11     1846.28     1868.34     49.68 o
  -9   1  11      160.80      172.92     10.19 o
  -8   1  11     1147.53     1219.94     22.94 o
  -7   1  11      931.19      972.10     16.31 o
  -6   1  11     3060.28     3016.19     31.40 o
  -5   1  11       85.43      115.81      9.43 o
  -4   1  11       33.14       25.05      9.73 o
  -3   1  11       56.67       37.99      9.15 o
  -2   1  11      210.49      234.19      8.88 o
  -1   1  11        0.51       -4.08      8.54 o
   0   1  11      151.23      127.11      8.94 o
   1   1  11        3.52        7.07      7.96 o
   2   1  11        6.25       15.75     10.11 o
   3   1  11      145.77      175.17      9.11 o
   4   1  11      310.87      338.01      9.37 o
   5   1  11        5.20        8.20      9.57 o
   6   1  11      159.11      148.59     10.66 o
   7   1  11       59.60       61.79     10.01 o
   8   1  11       97.09       96.56     11.83 o
   9   1  11        1.05       -6.56     13.18 o
  10   1  11        0.00       10.51     11.27 o
  11   1  11       31.40       29.33     14.14 o
  12   1  11        5.62        7.55     14.28 o
  13   1  11      161.95      181.38     13.41 o
  14   1  11        2.59        4.89     11.58 o
  15   1  11        0.21        2.00     13.26 o
 -24   2  11        4.04        9.25     15.00 o
 -23   2  11        1.69        7.82     14.38 o
 -22   2  11        3.15        2.71     14.87 o
 -21   2  11       19.12       31.13     14.20 o
 -20   2  11        4.01        6.50     11.91 o
 -19   2  11      167.31      176.56     12.94 o
 -18   2  11        1.45        8.12     11.89 o
 -17   2  11        9.57       24.66     13.33 o
 -16   2  11      388.36      386.11     14.13 o
 -15   2  11      123.54      129.71     13.24 o
 -14   2  11      245.84      253.53     12.31 o
 -13   2  11      143.77      150.75     11.06 o
 -12   2  11      402.43      395.18     11.41 o
 -11   2  11      332.27      336.91     10.06 o
 -10   2  11      179.05      178.87     10.96 o
  -9   2  11      821.56      805.46     11.39 o
  -8   2  11       20.37       25.15      9.29 o
  -7   2  11     1122.22     1155.59     16.83 o
  -6   2  11      156.35      156.76      9.07 o
  -5   2  11      394.27      340.75      8.95 o
  -4   2  11      118.74      127.90      9.83 o
  -3   2  11     1939.44     1878.82     16.94 o
  -2   2  11     2140.90     2118.91     22.73 o
  -1   2  11        1.23        7.07      8.51 o
   0   2  11      459.76      437.24      9.30 o
   1   2  11      808.88      786.21     10.66 o
   2   2  11       97.26       99.64      8.64 o
   3   2  11      159.96      173.97      9.89 o
   4   2  11      267.85      257.88      9.87 o
   5   2  11     1815.97     1828.95     21.43 o
   6   2  11      910.29      907.11     15.49 o
   7   2  11     1585.59     1605.71     30.35 o
   8   2  11      249.12      259.23     15.16 o
   9   2  11      660.29      642.63     23.01 o
  10   2  11      162.41      188.70     12.47 o
  11   2  11      157.35      128.08     12.76 o
  12   2  11        1.50        3.25     13.76 o
  13   2  11       14.16       21.67     15.36 o
  14   2  11       18.12       15.31     12.23 o
  15   2  11        0.65       -0.70     13.44 o
 -23   3  11       15.84       15.51     18.47 o
 -22   3  11       29.17       22.66     15.87 o
 -21   3  11        5.71       25.25     14.46 o
 -20   3  11       56.86       81.53     14.77 o
 -19   3  11        1.18        0.76     12.69 o
 -18   3  11       52.63       60.59     15.22 o
 -17   3  11      295.42      297.37     13.37 o
 -16   3  11      225.54      264.45     15.03 o
 -15   3  11      978.37      905.17     25.31 o
 -14   3  11       40.24       54.85     13.55 o
 -13   3  11      574.75      630.55     14.12 o
 -12   3  11      421.09      367.04     11.26 o
 -11   3  11      101.48      108.82     10.49 o
 -10   3  11       45.04       52.58     10.04 o
  -9   3  11      756.58      748.22     12.13 o
  -8   3  11      382.65      413.58     10.37 o
  -7   3  11       24.96       23.01      8.60 o
  -6   3  11      860.75      891.74     16.85 o
  -5   3  11      475.74      477.59     13.32 o
  -4   3  11      113.53      136.26      9.30 o
  -3   3  11        0.15       -3.37      8.20 o
  -2   3  11      256.58      256.45      8.78 o
  -1   3  11     1175.01     1234.01     18.22 o
   0   3  11      222.88      217.26     10.57 o
   1   3  11     1230.78     1303.76     25.96 o
   2   3  11      287.46      313.22     10.99 o
   3   3  11      861.13      809.38     15.75 o
   4   3  11        3.15       -0.10     10.44 o
   5   3  11       42.26       43.09     10.23 o
   6   3  11      267.95      270.22     12.13 o
   7   3  11        4.11        6.45     11.56 o
   8   3  11      117.65      134.83     11.97 o
   9   3  11        4.94        6.04     11.13 o
  10   3  11       33.19       34.72     12.35 o
  11   3  11        8.22       14.64     13.42 o
  12   3  11        1.40        1.97     13.99 o
  13   3  11        1.41        0.65     15.57 o
  14   3  11        3.65        8.03     13.33 o
 -22   4  11        0.33        1.47     17.02 o
 -21   4  11       12.92        0.83     16.67 o
 -20   4  11        0.02        0.57     15.09 o
 -19   4  11       12.36        7.33     13.26 o
 -18   4  11       31.49       21.68     12.64 o
 -17   4  11        0.08        4.00     14.32 o
 -16   4  11       52.69       53.86     13.81 o
 -15   4  11       54.26       63.90     13.68 o
 -14   4  11        1.28        3.35     13.29 o
 -13   4  11        3.66       -3.88     12.90 o
 -12   4  11       10.62       12.78     12.25 o
 -11   4  11       56.24       62.06     13.90 o
 -10   4  11        1.79       11.57     10.13 o
  -9   4  11      301.84      281.85     10.28 o
  -8   4  11        6.58       10.80     10.75 o
  -7   4  11        1.01       -2.58      9.77 o
  -6   4  11      211.29      220.99      9.58 o
  -5   4  11      147.18      143.52     10.41 o
  -4   4  11      207.21      192.47     11.62 o
  -3   4  11      108.34      116.72     11.47 o
  -2   4  11        0.26       11.09     11.98 o
  -1   4  11       24.97       25.75     10.65 o
   0   4  11      313.59      312.00     11.78 o
   1   4  11       42.48       45.05     11.17 o
   2   4  11      118.85      109.64     12.15 o
   3   4  11      354.81      372.02     13.13 o
   4   4  11      154.86      151.76     13.46 o
   5   4  11      327.95      335.04     14.13 o
   6   4  11       19.34       26.84     12.57 o
   7   4  11      144.68      157.14     12.00 o
   8   4  11       47.91       43.93     11.61 o
   9   4  11      370.08      390.72     15.37 o
  10   4  11      153.03      149.00     13.14 o
  11   4  11        0.00        9.29     13.47 o
  12   4  11       25.64       29.80     13.79 o
  13   4  11        0.01       -1.73     14.36 o
 -20   5  11       10.57        3.29     22.32 o
 -19   5  11        9.51       15.34     18.72 o
 -18   5  11        0.01        4.96     19.76 o
 -17   5  11       29.79       30.57     16.69 o
 -16   5  11        8.51        2.48     16.16 o
 -15   5  11      296.46      336.03     15.50 o
 -14   5  11       10.48        2.22     13.68 o
 -13   5  11       85.02       93.44     13.41 o
 -12   5  11       65.85       62.12     14.76 o
 -11   5  11        6.11       15.38     15.79 o
 -10   5  11       29.87       38.55     13.16 o
  -9   5  11        7.75        7.86     10.68 o
  -8   5  11       98.73       91.31     11.03 o
  -7   5  11      474.00      492.93     13.55 o
  -6   5  11      218.41      211.05     10.45 o
  -5   5  11       16.86       10.28     10.69 o
  -4   5  11      909.49      950.12     32.56 o
  -3   5  11      982.53     1002.71     19.77 o
  -2   5  11      181.03      203.09     13.44 o
  -1   5  11       11.26       19.95     12.09 o
   0   5  11      746.50      777.65     25.83 o
   1   5  11       72.15       88.27     11.78 o
   2   5  11      125.73      134.00     13.45 o
   3   5  11       21.92       25.32     12.38 o
   4   5  11        1.32       15.31     10.41 o
   5   5  11      135.08      145.80     12.30 o
   6   5  11       16.09       17.34     11.02 o
   7   5  11        1.48        3.34     12.11 o
   8   5  11      110.17      127.21     13.55 o
   9   5  11        1.83        7.13     14.25 o
  10   5  11       16.06       22.15     15.97 o
  11   5  11       27.03       23.42     14.38 o
 -18   6  11        3.43       14.43     19.47 o
 -17   6  11        5.00       -4.54     17.31 o
 -16   6  11        4.00       -7.60     16.54 o
 -15   6  11        6.47       10.67     16.68 o
 -14   6  11        6.15        3.11     13.24 o
 -13   6  11       15.82       17.13     14.51 o
 -12   6  11       94.29       94.50     15.17 o
 -11   6  11       26.28       31.42     17.24 o
 -10   6  11       20.70        4.89     12.79 o
  -9   6  11       55.63       61.97     13.77 o
  -8   6  11       16.10       19.39     12.27 o
  -7   6  11       28.14       16.47     11.53 o
  -6   6  11       53.60       55.03     12.42 o
  -5   6  11       86.43       83.61     12.00 o
  -4   6  11       43.93       42.63     12.93 o
  -3   6  11       21.54       28.54     10.69 o
  -2   6  11        0.33        9.25     11.91 o
  -1   6  11       47.80       46.17     11.94 o
   0   6  11       92.68       78.47     11.67 o
   1   6  11       26.57       26.66     11.55 o
   2   6  11       51.42       46.60     11.85 o
   3   6  11       88.49       92.90     12.99 o
   4   6  11       24.47       29.99     11.78 o
   5   6  11      101.43      121.54     13.30 o
   6   6  11      208.50      188.03     13.19 o
   7   6  11        0.35        9.29     13.90 o
   8   6  11        7.19        4.55     13.27 o
   9   6  11       50.87       63.56     15.77 o
 -14   7  11        2.31       -3.04     17.56 o
 -13   7  11        0.09       10.50     15.56 o
 -12   7  11       23.72       22.10     16.55 o
 -11   7  11        0.54        5.04     16.09 o
 -10   7  11        0.02       14.67     14.94 o
  -9   7  11       19.17       14.91     14.36 o
  -8   7  11       46.94       46.56     13.84 o
  -7   7  11       64.82       66.87     13.58 o
  -6   7  11       46.38       50.72     13.02 o
  -5   7  11       13.67        9.63     11.51 o
  -4   7  11       41.45       57.53     13.00 o
  -3   7  11        0.01        3.68     12.83 o
  -2   7  11       40.61       37.01     12.99 o
  -1   7  11       40.29       38.74     12.41 o
   0   7  11       48.91       36.47     14.21 o
   1   7  11        0.83        1.48     13.59 o
   2   7  11        3.67       13.87     12.70 o
   3   7  11        9.14       10.08     12.72 o
   4   7  11        0.69        9.16     15.78 o
   5   7  11       16.71       22.91     14.70 o
  -7   8  11        4.40        5.70     14.16 o
  -6   8  11        0.11        2.05     13.02 o
  -5   8  11        2.64        0.93     14.39 o
  -4   8  11        1.34        7.20     14.44 o
  -3   8  11        9.92        1.99     15.55 o
  -2   8  11       30.41       30.73     13.37 o
 -24   0  12       64.74       91.50     22.69 o
 -22   0  12       70.30       64.28     20.22 o
 -20   0  12       21.53       45.61     19.45 o
 -18   0  12       48.27       32.78     18.25 o
 -16   0  12      951.58      975.57     33.33 o
 -14   0  12       43.82       34.17     13.18 o
 -12   0  12      696.53      624.54     18.33 o
 -10   0  12      140.30      129.50     14.39 o
  -8   0  12      157.32      177.10     13.38 o
  -6   0  12       50.14       62.25     11.03 o
  -4   0  12      720.69      728.85     14.34 o
  -2   0  12     1380.30     1311.07     19.78 o
   0   0  12     2543.62     2485.44     24.16 o
   2   0  12     1576.23     1536.99     23.18 o
   4   0  12     1290.88     1192.23     18.24 o
   6   0  12     3544.33     3657.37     27.37 o
   8   0  12        0.38       13.95     16.30 o
  10   0  12       44.75       58.75     17.07 o
  12   0  12      556.25      550.02     20.77 o
  14   0  12       31.35       37.18     22.34 o
 -24   1  12       10.08       14.37     14.73 o
 -23   1  12      116.28      114.46     14.72 o
 -22   1  12       93.91      111.04     12.80 o
 -21   1  12       15.41       17.36     14.37 o
 -20   1  12      241.48      249.27     13.62 o
 -19   1  12        6.01        5.64     12.21 o
 -18   1  12        9.16       -3.65     13.05 o
 -17   1  12      426.45      408.05     14.53 o
 -16   1  12       94.25       69.53     12.71 o
 -15   1  12      215.13      213.76     13.71 o
 -14   1  12      126.74      141.04     11.52 o
 -13   1  12       84.63       91.04      8.76 o
 -12   1  12       87.65       88.21      8.79 o
 -11   1  12       13.16       18.49      9.45 o
 -10   1  12      636.70      672.36     13.40 o
  -9   1  12      119.46      121.15      9.14 o
  -8   1  12      622.00      682.57     11.09 o
  -7   1  12       51.13       55.16      8.23 o
  -6   1  12       26.60       13.82      8.65 o
  -5   1  12        9.38       15.95      9.11 o
  -4   1  12     3518.77     3679.98     32.69 o
  -3   1  12      114.01      108.61      8.55 o
  -2   1  12       67.20       80.76      8.86 o
  -1   1  12      957.23      967.71     10.93 o
   0   1  12     1480.21     1424.61     11.91 o
   1   1  12      743.33      834.95      9.92 o
   2   1  12      104.06       96.92      8.91 o
   3   1  12     1118.15     1092.75     11.33 o
   4   1  12      338.81      323.07     10.20 o
   5   1  12      137.27      150.23     10.59 o
   6   1  12      574.52      567.59     11.68 o
   7   1  12        7.98        9.02     11.03 o
   8   1  12        7.85       28.61     12.15 o
   9   1  12        0.07       -2.89     11.21 o
  10   1  12        1.43        8.89     11.92 o
  11   1  12      101.55      102.89     13.64 o
  12   1  12        0.81       14.75     13.70 o
  13   1  12        1.62        7.12     14.53 o
  14   1  12        0.29        9.29     14.06 o
 -24   2  12       27.62       14.69     16.49 o
 -23   2  12       82.65       99.34     14.61 o
 -22   2  12        6.51        2.76     15.12 o
 -21   2  12        3.03        3.15     14.00 o
 -20   2  12       52.16       41.55     12.77 o
 -19   2  12       86.09       97.51     12.12 o
 -18   2  12       64.14       51.57     13.63 o
 -17   2  12       45.69       49.30     12.27 o
 -16   2  12       17.46       23.06     10.52 o
 -15   2  12       42.70       36.70     11.93 o
 -14   2  12       43.75       48.76     11.65 o
 -13   2  12       66.67       62.87      9.85 o
 -12   2  12        1.38        0.61      9.04 o
 -11   2  12       81.23       71.40      9.34 o
 -10   2  12       62.94       57.76      9.87 o
  -9   2  12      608.96      648.18     14.08 o
  -8   2  12      313.20      278.97      9.39 o
  -7   2  12      406.65      412.34     10.81 o
  -6   2  12      138.64      115.32      9.32 o
  -5   2  12     1122.21     1157.38     19.41 o
  -4   2  12     1202.52     1170.18     15.76 o
  -3   2  12      419.26      423.95      9.72 o
  -2   2  12       99.65       79.77      8.13 o
  -1   2  12      206.23      203.37      8.74 o
   0   2  12       44.09       45.55      9.31 o
   1   2  12       77.89       57.15      9.04 o
   2   2  12     1084.05     1075.02     13.07 o
   3   2  12      327.26      348.51     11.41 o
   4   2  12     1959.60     1952.38     20.00 o
   5   2  12      427.90      417.92     11.37 o
   6   2  12       58.55       57.35     11.34 o
   7   2  12      211.54      222.92     11.37 o
   8   2  12       41.67       42.25     15.13 o
   9   2  12      244.14      250.30     13.67 o
  10   2  12        4.73        3.02     14.41 o
  11   2  12       21.33       17.83     12.05 o
  12   2  12        1.32        5.20     13.24 o
  13   2  12        0.25        1.77     13.81 o
  14   2  12        6.11       13.64     14.24 o
 -23   3  12        6.10        3.82     15.47 o
 -22   3  12        3.52        4.25     14.98 o
 -21   3  12       18.97        6.13     14.44 o
 -20   3  12        0.01        3.63     14.56 o
 -19   3  12        5.94        3.07     13.93 o
 -18   3  12      154.37      124.47     15.22 o
 -17   3  12        8.41        4.72     15.23 o
 -16   3  12      661.45      763.82     24.63 o
 -15   3  12      669.72      708.66     13.38 o
 -14   3  12        1.23       10.68     12.25 o
 -13   3  12       28.10       24.14     12.09 o
 -12   3  12       28.60       27.45      9.92 o
 -11   3  12      107.47      113.65     11.06 o
 -10   3  12      490.80      479.03     10.29 o
  -9   3  12       70.79       73.65      9.31 o
  -8   3  12       76.78       70.86     10.09 o
  -7   3  12       89.15       90.97      9.39 o
  -6   3  12     1163.35     1175.03     14.68 o
  -5   3  12      549.63      586.46     10.72 o
  -4   3  12        0.16        7.38      8.82 o
  -3   3  12      962.01      884.43     10.39 o
  -2   3  12      238.72      269.31      9.90 o
  -1   3  12       37.00       40.66      8.54 o
   0   3  12       15.00       16.35      9.47 o
   1   3  12       34.58       35.24      9.55 o
   2   3  12      344.15      325.38     11.02 o
   3   3  12       86.50       74.27      9.85 o
   4   3  12       83.24       91.13     11.49 o
   5   3  12       50.16       50.92     10.97 o
   6   3  12        5.37       26.22     11.14 o
   7   3  12       33.19       33.25     12.37 o
   8   3  12      616.64      605.46     14.48 o
   9   3  12        6.97       -2.70     12.46 o
  10   3  12        1.01       -6.57     12.73 o
  11   3  12       15.58       25.16     13.01 o
  12   3  12        2.41       15.24     13.89 o
  13   3  12       50.85       53.87     13.62 o
 -22   4  12        7.94        9.62     15.91 o
 -21   4  12        0.55        2.65     16.38 o
 -20   4  12        5.39        1.51     17.81 o
 -19   4  12       21.39       15.28     15.54 o
 -18   4  12       49.33       46.67     13.71 o
 -17   4  12        0.05        7.03     13.09 o
 -16   4  12        8.19       22.56     12.30 o
 -15   4  12       26.04       37.35     12.40 o
 -14   4  12       92.20       97.30     13.46 o
 -13   4  12       36.28       22.45     14.07 o
 -12   4  12      427.24      402.94     12.91 o
 -11   4  12      186.89      179.41     11.63 o
 -10   4  12       16.06       13.85     10.91 o
  -9   4  12       38.73       35.90     10.68 o
  -8   4  12       58.89       54.77      9.65 o
  -7   4  12      637.74      659.81     11.79 o
  -6   4  12      265.46      274.57     11.37 o
  -5   4  12        0.98        4.22     10.78 o
  -4   4  12        0.97        6.95     11.42 o
  -3   4  12       20.56       17.77     11.53 o
  -2   4  12       50.61       48.20     10.84 o
  -1   4  12        8.02       24.12     10.66 o
   0   4  12      155.24      155.60     11.15 o
   1   4  12      474.09      504.82     17.48 o
   2   4  12      475.93      471.64     14.40 o
   3   4  12       79.64       81.66     11.08 o
   4   4  12     1082.19     1113.00     15.86 o
   5   4  12      519.40      525.66     16.28 o
   6   4  12       73.14       82.03     11.52 o
   7   4  12       32.88       33.79     14.34 o
   8   4  12       18.61       19.82     11.94 o
   9   4  12       72.43       78.32     13.07 o
  10   4  12      115.92       87.09     13.43 o
  11   4  12        0.69       12.59     13.74 o
  12   4  12        2.30       19.96     14.18 o
 -20   5  12        2.22        8.18     17.07 o
 -19   5  12        0.37       -2.01     16.14 o
 -18   5  12        0.44       13.67     19.07 o
 -17   5  12      217.71      197.32     17.09 o
 -16   5  12      391.31      356.45     19.18 o
 -15   5  12       62.91       70.23     17.96 o
 -14   5  12       10.18       14.12     14.81 o
 -13   5  12        4.94       -2.78     14.83 o
 -12   5  12      116.35      109.15     13.60 o
 -11   5  12       65.01       58.08     12.73 o
 -10   5  12        7.21        5.54     10.82 o
  -9   5  12      128.31      119.54     12.60 o
  -8   5  12       78.68       72.72     11.70 o
  -7   5  12        1.92        7.77     11.89 o
  -6   5  12      399.99      408.24     15.35 o
  -5   5  12        1.18        3.92      9.95 o
  -4   5  12       60.86       66.87     10.67 o
  -3   5  12        6.54       12.04     10.56 o
  -2   5  12      254.64      299.97     13.75 o
  -1   5  12      300.64      322.56     14.06 o
   0   5  12      209.49      212.70     13.00 o
   1   5  12      118.98      140.28     13.85 o
   2   5  12       31.49       36.82     12.61 o
   3   5  12       37.92       41.88     12.08 o
   4   5  12        2.73        8.86     11.52 o
   5   5  12       52.27       61.99     12.60 o
   6   5  12        5.82       18.82     11.00 o
   7   5  12       36.45       24.44     13.36 o
   8   5  12       39.52       35.27     12.75 o
   9   5  12        8.09        7.06     13.49 o
  10   5  12       70.93       76.50     14.44 o
 -18   6  12        0.10       11.31     19.81 o
 -17   6  12        2.35        5.29     19.37 o
 -16   6  12        0.01        8.85     16.80 o
 -15   6  12        2.41        4.97     17.43 o
 -14   6  12       10.12       11.68     16.40 o
 -13   6  12       39.84       40.43     16.60 o
 -12   6  12       26.61       32.14     16.45 o
 -11   6  12        4.11        6.56     14.39 o
 -10   6  12       10.82       11.76     15.83 o
  -9   6  12       72.20       57.87     13.93 o
  -8   6  12       93.92       79.70     12.88 o
  -7   6  12       47.96       40.53     13.80 o
  -6   6  12       17.84       18.61     11.77 o
  -5   6  12       13.10       11.31     12.79 o
  -4   6  12        0.73       -2.30     12.10 o
  -3   6  12       30.86       32.27     11.39 o
  -2   6  12       95.23      108.80     13.20 o
  -1   6  12       54.16       68.94     10.62 o
   0   6  12       36.08       35.99     10.27 o
   1   6  12       16.25        8.19     11.63 o
   2   6  12      156.76      152.15     13.94 o
   3   6  12       42.89       42.99     12.51 o
   4   6  12        0.78        4.62     14.05 o
   5   6  12        0.84        8.47     12.66 o
   6   6  12       34.83       31.88     12.82 o
   7   6  12       10.31       27.25     13.98 o
 -14   7  12       10.05        9.94     16.02 o
 -13   7  12       10.42        2.99     16.94 o
 -12   7  12        0.00        3.74     14.86 o
 -11   7  12       51.41       64.30     15.93 o
 -10   7  12        1.10       -2.34     13.57 o
  -9   7  12       25.06       20.32     15.33 o
  -8   7  12        9.99       13.82     13.77 o
  -7   7  12       28.95       19.51     13.47 o
  -6   7  12      161.36      166.92     14.41 o
  -5   7  12        6.96       13.39     12.41 o
  -4   7  12      318.73      273.70     13.35 o
  -3   7  12       24.60       32.43     13.10 o
  -2   7  12       17.09       19.27     12.34 o
  -1   7  12       19.37       23.16     12.18 o
   0   7  12      101.15      102.79     14.26 o
   1   7  12        0.36       -7.41     13.13 o
   2   7  12        4.31        9.68     13.11 o
   3   7  12        0.20       12.36     14.12 o
   4   7  12        0.83        3.20     14.09 o
 -23   0  13      127.71      144.51     22.16 o
 -21   0  13       10.07       16.26     15.19 o
 -19   0  13        7.92        4.32     16.02 o
 -17   0  13      693.33      726.05     31.18 o
 -15   0  13      413.59      366.84     15.46 o
 -13   0  13        9.55        4.74     14.55 o
 -11   0  13       14.56        5.37     14.27 o
  -9   0  13      197.39      181.58     12.42 o
  -7   0  13      274.99      240.10     11.77 o
  -5   0  13      568.75      535.33     13.77 o
  -3   0  13     1268.76     1283.38     25.27 o
  -1   0  13       25.09       45.74     11.50 o
   1   0  13      235.88      264.90     12.93 o
   3   0  13      220.58      184.03     13.07 o
   5   0  13       50.32       64.59     11.45 o
   7   0  13        4.19       -0.60     14.61 o
   9   0  13       63.00       72.58     15.05 o
  11   0  13       26.60       24.61     18.50 o
  13   0  13        0.59        0.23     19.48 o
 -24   1  13       64.72       63.17     14.07 o
 -23   1  13       78.37       78.27     13.86 o
 -22   1  13      145.42      161.84     14.75 o
 -21   1  13       54.35       39.91     14.92 o
 -20   1  13       27.23       25.15     12.82 o
 -19   1  13       26.76       11.47     12.88 o
 -18   1  13      321.59      328.56     11.44 o
 -17   1  13       49.58       46.32     11.23 o
 -16   1  13      927.79      956.43     29.84 o
 -15   1  13      657.88      694.51     12.73 o
 -14   1  13       47.42       43.89     10.14 o
 -13   1  13        0.97       -3.99      9.63 o
 -12   1  13        5.33        4.44      9.09 o
 -11   1  13      930.50      921.33     20.46 o
 -10   1  13        2.11       -3.69      8.94 o
  -9   1  13     1271.19     1341.61     22.28 o
  -8   1  13      271.27      243.38      9.69 o
  -7   1  13       55.05       63.98      8.67 o
  -6   1  13       12.27       23.95      9.14 o
  -5   1  13      607.48      576.02     19.29 o
  -4   1  13        0.82        3.44      9.08 o
  -3   1  13      410.08      406.93      8.78 o
  -2   1  13      258.29      276.47      9.44 o
  -1   1  13        0.33        4.81      8.86 o
   0   1  13      185.08      188.12      8.31 o
   1   1  13     1449.58     1491.72     13.95 o
   2   1  13        0.29        6.12      8.67 o
   3   1  13      260.98      254.09     11.20 o
   4   1  13      499.61      506.15     10.51 o
   5   1  13      781.83      836.13     17.87 o
   6   1  13        0.71        9.02     10.02 o
   7   1  13      274.18      296.78     12.66 o
   8   1  13      474.81      497.89     12.29 o
   9   1  13        7.92       16.87     11.47 o
  10   1  13       29.00       48.71     13.46 o
  11   1  13       88.47      105.77     12.50 o
  12   1  13        1.77       -0.11     15.70 o
  13   1  13       50.63       57.67     14.09 o
 -24   2  13        0.62        2.42     15.34 o
 -23   2  13        6.23       17.83     14.63 o
 -22   2  13      135.19      153.17     15.40 o
 -21   2  13        6.24        1.89     12.53 o
 -20   2  13       32.72       39.90     12.77 o
 -19   2  13       21.22       16.22     13.28 o
 -18   2  13      117.19      111.77     13.96 o
 -17   2  13      167.76      174.65     13.00 o
 -16   2  13      102.10       97.33     13.36 o
 -15   2  13      349.63      358.70     13.00 o
 -14   2  13      789.80      774.92     14.91 o
 -13   2  13       50.15       19.16     10.11 o
 -12   2  13      281.42      283.04      9.89 o
 -11   2  13      311.90      298.92     10.53 o
 -10   2  13      164.86      154.43     10.01 o
  -9   2  13       84.10       84.81      9.13 o
  -8   2  13        4.82        7.58      8.35 o
  -7   2  13       10.60       23.87      9.03 o
  -6   2  13       81.74       82.86      9.66 o
  -5   2  13      415.04      452.75      9.78 o
  -4   2  13        0.43        0.12      9.71 o
  -3   2  13       39.08       45.95      9.48 o
  -2   2  13      406.84      391.14     10.63 o
  -1   2  13       70.60       80.07      9.55 o
   0   2  13      539.06      573.92      9.63 o
   1   2  13        3.09        4.72      9.94 o
   2   2  13        2.34       -1.42      9.49 o
   3   2  13      228.40      224.14      9.73 o
   4   2  13        9.69        9.88     10.79 o
   5   2  13      380.41      363.71     13.56 o
   6   2  13      288.34      292.32     10.95 o
   7   2  13        5.55       12.19     10.06 o
   8   2  13        3.28       11.37     10.78 o
   9   2  13       50.82       36.64     12.62 o
  10   2  13        1.09       -1.93     13.67 o
  11   2  13        3.60        6.96     14.12 o
  12   2  13       53.23       59.50     13.64 o
  13   2  13        3.10       -2.92     13.42 o
 -23   3  13       35.13       19.82     18.70 o
 -22   3  13        0.18        5.06     14.70 o
 -21   3  13       27.48       36.85     16.77 o
 -20   3  13        2.71        0.05     13.96 o
 -19   3  13       30.54       25.91     14.47 o
 -18   3  13        3.25        5.37     11.73 o
 -17   3  13      831.82      817.77     18.78 o
 -16   3  13      553.67      557.82     29.30 o
 -15   3  13       29.02       24.40     14.17 o
 -14   3  13        9.16        1.58     12.11 o
 -13   3  13      276.54      275.17     10.31 o
 -12   3  13       41.49       41.07     11.29 o
 -11   3  13        9.64        8.36      8.61 o
 -10   3  13      300.79      295.62     10.38 o
  -9   3  13      698.09      667.95     12.96 o
  -8   3  13      383.37      395.76     10.90 o
  -7   3  13      563.98      609.85     10.47 o
  -6   3  13       34.12       43.60      9.95 o
  -5   3  13        1.75        7.77      9.94 o
  -4   3  13      773.72      760.30     10.91 o
  -3   3  13     1094.12     1141.52     21.09 o
  -2   3  13      293.08      299.45      9.75 o
  -1   3  13       41.02       39.84      8.36 o
   0   3  13       99.41       84.20     10.01 o
   1   3  13       27.06       26.25      9.89 o
   2   3  13        1.32        0.69     10.11 o
   3   3  13        5.01       -1.91      9.74 o
   4   3  13       90.32       96.36     12.45 o
   5   3  13        0.41       10.41     11.05 o
   6   3  13       13.34       13.19     11.22 o
   7   3  13       89.73      115.19     13.30 o
   8   3  13      143.32      145.17     12.24 o
   9   3  13       34.54       18.06     13.64 o
  10   3  13        0.52        7.64     12.38 o
  11   3  13       75.45       73.51     14.69 o
  12   3  13        2.66       11.00     13.52 o
 -22   4  13       19.05       11.04     15.85 o
 -21   4  13        3.96        1.12     18.37 o
 -20   4  13      113.56      123.82     16.55 o
 -19   4  13      234.38      239.01     15.43 o
 -18   4  13       14.62       15.27     13.34 o
 -17   4  13       25.54       22.94     16.35 o
 -16   4  13       38.77       46.46     15.19 o
 -15   4  13        0.55        4.20     13.27 o
 -14   4  13        0.15       -5.78     13.22 o
 -13   4  13        0.93        4.58     11.09 o
 -12   4  13      106.13      104.30     12.60 o
 -11   4  13       72.37       63.87     10.65 o
 -10   4  13       42.59       37.60      9.15 o
  -9   4  13      234.47      219.80     10.42 o
  -8   4  13      168.45      151.22     10.42 o
  -7   4  13      956.55      940.81     24.49 o
  -6   4  13      121.79      116.72     10.79 o
  -5   4  13      110.06      101.53     10.00 o
  -4   4  13        1.79       -4.75     11.76 o
  -3   4  13       24.08       25.77     11.61 o
  -2   4  13      160.68      176.56     11.42 o
  -1   4  13      329.41      330.69     11.13 o
   0   4  13       37.83       44.07     10.41 o
   1   4  13      257.99      268.77     12.89 o
   2   4  13       99.01      101.24     11.83 o
   3   4  13        0.53        1.36     10.75 o
   4   4  13      189.57      199.94     13.23 o
   5   4  13      288.00      293.60     12.37 o
   6   4  13      212.60      227.07     16.08 o
   7   4  13       21.25       27.76     13.42 o
   8   4  13       22.90       29.64     12.15 o
   9   4  13       65.85       68.91     14.42 o
  10   4  13        1.02        5.26     13.33 o
  11   4  13        2.38       17.13     15.32 o
 -20   5  13        4.47        4.04     18.63 o
 -19   5  13        1.25        8.71     14.77 o
 -18   5  13       22.58       20.02     17.27 o
 -17   5  13       56.06       51.19     14.79 o
 -16   5  13       15.70       17.93     15.31 o
 -15   5  13       12.52        6.06     14.35 o
 -14   5  13        1.19        9.41     16.03 o
 -13   5  13       10.93       25.27     14.98 o
 -12   5  13      184.80      194.00     15.18 o
 -11   5  13       94.70       88.66     13.08 o
 -10   5  13        0.91       -3.11     11.71 o
  -9   5  13      155.12      188.82     13.64 o
  -8   5  13        2.50       15.45     12.62 o
  -7   5  13      482.25      489.93     15.56 o
  -6   5  13      316.62      295.99     16.21 o
  -5   5  13       49.41       51.38     12.33 o
  -4   5  13      752.21      775.70     14.49 o
  -3   5  13       54.48       62.52     11.76 o
  -2   5  13      135.54      137.96     11.33 o
  -1   5  13      129.20      136.12     12.27 o
   0   5  13       42.87       53.20     11.34 o
   1   5  13       16.47       28.20     12.76 o
   2   5  13       50.72       61.79     14.25 o
   3   5  13        0.01       -7.38     13.27 o
   4   5  13       32.96       47.69     12.51 o
   5   5  13       12.74        6.57     11.59 o
   6   5  13       31.18       34.49     12.54 o
   7   5  13       13.13       12.31     11.51 o
   8   5  13        3.80       11.11     14.03 o
   9   5  13        0.04       -3.74     14.11 o
 -17   6  13       11.43        3.36     17.25 o
 -16   6  13        6.42       -5.10     17.48 o
 -15   6  13       23.59       31.82     17.26 o
 -14   6  13        4.49       20.17     16.09 o
 -13   6  13        0.03       28.44     16.19 o
 -12   6  13       15.75       33.14     16.16 o
 -11   6  13       29.26       31.65     16.06 o
 -10   6  13       37.15       47.95     14.13 o
  -9   6  13       75.47       58.48     13.48 o
  -8   6  13       51.44       53.98     12.78 o
  -7   6  13        5.29       19.63     13.13 o
  -6   6  13        0.06        6.49     12.89 o
  -5   6  13        8.52       10.05     12.20 o
  -4   6  13        2.39       -2.53     14.08 o
  -3   6  13        2.82        0.37     13.08 o
  -2   6  13       40.86       45.93     11.86 o
  -1   6  13      146.93      148.01     13.80 o
   0   6  13       20.42       48.88     14.61 o
   1   6  13      148.22      157.08     11.84 o
   2   6  13      153.42      129.57     11.56 o
   3   6  13       37.34       41.21     12.74 o
   4   6  13       46.82       27.65     13.75 o
   5   6  13       81.99       93.37     14.60 o
   6   6  13        0.17       12.70     14.30 o
 -13   7  13       20.89        8.75     17.44 o
 -12   7  13        6.49       13.48     16.56 o
 -11   7  13        1.73        3.14     16.17 o
 -10   7  13       21.59       15.07     16.11 o
  -9   7  13       11.23        7.57     13.29 o
  -8   7  13        0.01        3.39     13.42 o
  -7   7  13      104.34      103.12     13.86 o
  -6   7  13        3.79        2.69     13.11 o
  -5   7  13        5.59       17.93     13.43 o
  -4   7  13      140.87      119.99     14.02 o
  -3   7  13       93.92       71.48     11.30 o
  -2   7  13      215.07      188.34     13.05 o
  -1   7  13        7.35        6.50     13.13 o
   0   7  13       30.92       33.35     14.19 o
   1   7  13       10.08        8.07     14.15 o
   2   7  13        3.30        5.19     12.88 o
 -24   0  14       41.63       34.33     19.84 o
 -22   0  14      517.05      524.40     40.60 o
 -20   0  14        3.02       -9.07     19.20 o
 -18   0  14       34.91       28.60     16.12 o
 -16   0  14       66.38       36.87     18.28 o
 -14   0  14     2258.58     2352.07     91.14 o
 -12   0  14       54.94       45.92     11.63 o
 -10   0  14     1162.88     1033.35     45.14 o
  -8   0  14       94.85      103.10     12.27 o
  -6   0  14      525.14      528.71     20.15 o
  -4   0  14     1023.92     1061.28     14.78 o
  -2   0  14     1458.63     1298.29     15.15 o
   0   0  14      257.69      260.72     16.33 o
   2   0  14      977.43      986.17     16.25 o
   4   0  14       47.61       52.90     13.04 o
   6   0  14      456.48      473.99     15.21 o
   8   0  14        0.09       10.22     14.76 o
  10   0  14        0.10       11.68     20.69 o
  12   0  14       36.91       43.10     20.43 o
 -24   1  14       10.86        9.84     15.11 o
 -23   1  14       97.40       93.73     14.58 o
 -22   1  14        6.37        6.20     14.31 o
 -21   1  14      134.99      138.27     14.95 o
 -20   1  14        1.67       -7.26     12.24 o
 -19   1  14        1.70        9.41     11.82 o
 -18   1  14       17.56       20.59     12.52 o
 -17   1  14      420.76      395.59     22.13 o
 -16   1  14      242.57      266.92     13.34 o
 -15   1  14       76.59       74.18      9.63 o
 -14   1  14      294.80      279.14     15.48 o
 -13   1  14      692.98      740.29     20.96 o
 -12   1  14      269.67      274.47     10.79 o
 -11   1  14      334.67      318.72     10.59 o
 -10   1  14       30.93       25.36      8.14 o
  -9   1  14     1689.54     1675.26     25.58 o
  -8   1  14     1096.27     1011.31     21.40 o
  -7   1  14      229.30      239.46      9.45 o
  -6   1  14        6.72       24.42      9.68 o
  -5   1  14        1.19        2.92      8.73 o
  -4   1  14       11.22       10.35      8.01 o
  -3   1  14      846.66      917.72     10.94 o
  -2   1  14       32.39       38.65      8.99 o
  -1   1  14        1.41       -3.27      7.97 o
   0   1  14       92.94       97.96      9.68 o
   1   1  14      188.36      193.29      9.15 o
   2   1  14      115.72      124.88      9.56 o
   3   1  14        0.87       -4.94     10.27 o
   4   1  14      259.43      258.72      8.87 o
   5   1  14       99.97      109.56      9.94 o
   6   1  14      337.82      343.59     10.74 o
   7   1  14        0.01       12.75     12.50 o
   8   1  14      211.53      218.53     13.48 o
   9   1  14        0.00        3.49     11.33 o
  10   1  14       27.09       28.60     13.10 o
  11   1  14       51.93       58.66     14.48 o
  12   1  14        0.02       16.98     14.05 o
 -24   2  14        0.56       14.35     15.48 o
 -23   2  14        8.76       10.58     14.74 o
 -22   2  14        0.01        6.83     12.35 o
 -21   2  14        1.94       20.93     14.56 o
 -20   2  14      318.29      325.85     15.82 o
 -19   2  14       40.55       53.03     14.50 o
 -18   2  14      169.85      145.59     11.57 o
 -17   2  14      356.95      398.68     12.58 o
 -16   2  14      322.91      353.41     12.31 o
 -15   2  14        9.78       13.42      9.91 o
 -14   2  14       13.76       18.58      9.84 o
 -13   2  14      171.37      143.24     10.30 o
 -12   2  14       55.96       52.49      8.83 o
 -11   2  14       14.74       20.76      8.95 o
 -10   2  14       87.73       88.64      8.82 o
  -9   2  14       31.72       33.65      8.54 o
  -8   2  14      341.80      334.12     10.26 o
  -7   2  14      461.93      435.30      9.20 o
  -6   2  14       51.57       43.00      8.84 o
  -5   2  14      270.27      245.87      9.30 o
  -4   2  14      947.73      826.01     12.58 o
  -3   2  14      202.61      192.86      9.55 o
  -2   2  14        6.41       16.23      8.99 o
  -1   2  14       18.77       24.02      8.77 o
   0   2  14       56.25       58.25      8.62 o
   1   2  14      216.61      237.04     10.16 o
   2   2  14       43.20       49.36      9.17 o
   3   2  14      503.98      494.11     12.00 o
   4   2  14      188.49      146.55     11.58 o
   5   2  14        1.53        1.63      9.81 o
   6   2  14      198.37      198.52     10.87 o
   7   2  14       37.14       39.84     10.92 o
   8   2  14       16.38       31.53     14.30 o
   9   2  14      107.15      104.56     16.58 o
  10   2  14        3.59       19.39     13.37 o
  11   2  14        7.79        0.05     15.68 o
  12   2  14        6.76        1.36     13.40 o
 -23   3  14       14.76       16.98     15.84 o
 -22   3  14       28.21       29.94     17.68 o
 -21   3  14       52.26       57.14     14.41 o
 -20   3  14       25.56       25.67     14.71 o
 -19   3  14        2.40       -4.36     14.00 o
 -18   3  14       28.59       38.20     14.09 o
 -17   3  14       30.93       22.63     13.51 o
 -16   3  14       94.40       96.46     13.27 o
 -15   3  14       95.19      100.53     12.04 o
 -14   3  14       38.64       39.36     10.05 o
 -13   3  14      210.17      199.41     10.65 o
 -12   3  14       51.37       41.18      9.87 o
 -11   3  14      226.67      233.73      9.72 o
 -10   3  14      189.81      205.57      9.73 o
  -9   3  14      380.31      396.11     11.11 o
  -8   3  14       95.42      131.07      9.74 o
  -7   3  14     1573.21     1539.90     23.72 o
  -6   3  14     2106.81     2083.43     40.07 o
  -5   3  14      793.44      783.05     15.56 o
  -4   3  14       49.06       37.31      9.29 o
  -3   3  14       84.51       85.95     10.02 o
  -2   3  14     1534.86     1537.99     20.33 o
  -1   3  14      476.28      506.51     10.90 o
   0   3  14      131.60      152.37      9.71 o
   1   3  14       30.66       28.87      9.93 o
   2   3  14       65.85       66.58     10.16 o
   3   3  14      342.33      343.62     16.42 o
   4   3  14        3.51       -1.23      9.96 o
   5   3  14      128.07      120.23     13.15 o
   6   3  14       11.70        3.35     12.87 o
   7   3  14        1.55        5.00     13.31 o
   8   3  14        3.70        3.16     13.66 o
   9   3  14        1.11       -3.48     15.35 o
  10   3  14       44.17       37.76     14.68 o
  11   3  14        1.53        4.67     13.44 o
 -21   4  14        0.22       -5.81     14.83 o
 -20   4  14       39.23       50.98     14.92 o
 -19   4  14      117.24      108.98     15.73 o
 -18   4  14        0.02        6.29     14.58 o
 -17   4  14        0.00        0.95     14.85 o
 -16   4  14       24.81       12.98     13.81 o
 -15   4  14        6.06        2.79     13.58 o
 -14   4  14       91.81       82.90     12.58 o
 -13   4  14       10.47       10.85     11.61 o
 -12   4  14        6.55       11.48     10.23 o
 -11   4  14       94.85      116.62     11.08 o
 -10   4  14       78.11       81.33     10.31 o
  -9   4  14      118.23      108.22     11.39 o
  -8   4  14        8.27       17.35      9.70 o
  -7   4  14        7.99       10.37      9.91 o
  -6   4  14        2.50        7.15     11.16 o
  -5   4  14       30.67       29.95     10.66 o
  -4   4  14      227.83      247.05     11.21 o
  -3   4  14        9.87       11.19     11.15 o
  -2   4  14       26.42       23.99     12.15 o
  -1   4  14       12.06       13.66     10.52 o
   0   4  14       23.39       23.60     10.66 o
   1   4  14      131.38      142.36     13.62 o
   2   4  14       16.12       19.13     13.85 o
   3   4  14      337.38      339.80     12.31 o
   4   4  14        8.89       31.95     14.27 o
   5   4  14      224.35      206.83     12.84 o
   6   4  14       36.59       32.63     11.88 o
   7   4  14        0.13       -5.24     13.06 o
   8   4  14        0.07        3.17     12.80 o
   9   4  14        4.33        5.74     13.97 o
  10   4  14        0.78       -2.54     14.22 o
 -19   5  14       89.22       87.12     17.34 o
 -18   5  14        4.71        4.35     16.38 o
 -17   5  14      107.11       97.70     14.51 o
 -16   5  14      205.02      203.44     15.52 o
 -15   5  14      217.94      227.28     14.54 o
 -14   5  14        0.42        5.71     14.22 o
 -13   5  14        0.00       11.97     12.90 o
 -12   5  14       49.76       54.09     12.53 o
 -11   5  14        0.01        1.25     12.07 o
 -10   5  14        4.89       -0.18     12.58 o
  -9   5  14       33.40       34.43     12.08 o
  -8   5  14        1.90        3.63     10.53 o
  -7   5  14      529.29      572.51     17.64 o
  -6   5  14      234.66      234.08     11.68 o
  -5   5  14       53.97       47.55     12.47 o
  -4   5  14      746.81      710.14     14.76 o
  -3   5  14       39.68       40.89     10.57 o
  -2   5  14       71.67       62.00     10.50 o
  -1   5  14       60.31       46.04     10.96 o
   0   5  14       17.90       19.49     12.95 o
   1   5  14       32.82       28.54     11.74 o
   2   5  14        4.61       12.66     12.36 o
   3   5  14       16.75       25.59     11.84 o
   4   5  14       25.91       33.76     12.76 o
   5   5  14        0.00        5.39     14.35 o
   6   5  14       18.92       27.48     12.97 o
   7   5  14        0.12        1.07     13.21 o
   8   5  14        4.69        7.55     12.94 o
 -17   6  14        0.21        6.91     20.70 o
 -16   6  14       42.17       41.62     17.59 o
 -15   6  14        5.86        7.47     17.51 o
 -14   6  14       29.47       40.99     16.83 o
 -13   6  14       38.09       32.11     17.07 o
 -12   6  14        1.18       -8.76     15.29 o
 -11   6  14       30.78       19.57     16.71 o
 -10   6  14        2.13        8.57     14.91 o
  -9   6  14        0.02        3.07     14.48 o
  -8   6  14       39.13       47.99     13.70 o
  -7   6  14       76.27       80.15     13.38 o
  -6   6  14        0.06        7.81     13.23 o
  -5   6  14       24.93       25.27     13.31 o
  -4   6  14        1.17        4.60     13.58 o
  -3   6  14       28.98       27.32     12.86 o
  -2   6  14       59.17       55.44     12.54 o
  -1   6  14       13.96       21.45     12.11 o
   0   6  14        4.93       12.33     13.99 o
   1   6  14       33.83       39.19     12.55 o
   2   6  14       84.51       81.01     11.95 o
   3   6  14       35.52       33.61     14.05 o
   4   6  14       23.50       19.98     13.36 o
   5   6  14        0.38       -0.24     12.51 o
 -12   7  14       21.98       21.08     18.49 o
 -11   7  14        0.14       -4.52     15.06 o
 -10   7  14       11.07        9.11     13.73 o
  -9   7  14        0.29       -2.36     13.64 o
  -8   7  14        0.56        1.80     13.03 o
  -7   7  14       44.49       48.51     13.92 o
  -6   7  14        2.23        4.87     14.59 o
  -5   7  14      158.61      157.56     13.57 o
  -4   7  14        0.01       -0.19     12.47 o
  -3   7  14        1.19       -3.30     14.62 o
  -2   7  14       70.24       38.03     13.32 o
  -1   7  14        5.70       10.46     14.03 o
   0   7  14        3.31        4.63     15.32 o
 -23   0  15        9.48        4.95     21.71 o
 -21   0  15       53.90       28.23     20.35 o
 -19   0  15        7.14        7.23     19.04 o
 -17   0  15      243.39      340.28     24.53 o
 -15   0  15       46.82       41.45     12.98 o
 -13   0  15      579.46      491.97     28.72 o
 -11   0  15      243.40      259.48     15.74 o
  -9   0  15      600.84      643.71     19.64 o
  -7   0  15      699.40      657.80     24.12 o
  -5   0  15      269.27      258.42     14.09 o
  -3   0  15     1322.16     1246.99     17.10 o
  -1   0  15       57.96       65.61     13.58 o
   1   0  15      394.13      424.98     14.91 o
   3   0  15      389.62      348.41     16.52 o
   5   0  15      522.36      499.64     15.21 o
   7   0  15      193.94      192.83     28.66 o
   9   0  15      139.67      168.12     18.55 o
  11   0  15       49.68       61.50     20.10 o
 -24   1  15       24.18       15.40     14.28 o
 -23   1  15       13.63       11.56     13.96 o
 -22   1  15       37.36       38.91     12.07 o
 -21   1  15      115.93      152.73     12.62 o
 -20   1  15        5.69        5.67     12.25 o
 -19   1  15       17.65       14.24     13.26 o
 -18   1  15       31.08       58.62     13.89 o
 -17   1  15       56.32       68.54     12.59 o
 -16   1  15      405.27      431.65     15.17 o
 -15   1  15        5.02       -2.50      9.11 o
 -14   1  15      129.68      134.14     10.48 o
 -13   1  15      142.35      156.35     10.46 o
 -12   1  15      232.63      247.59     10.77 o
 -11   1  15     2283.37     2296.12     47.68 o
 -10   1  15      193.80      201.58     10.66 o
  -9   1  15    10285.07    10161.07    135.08 o
  -8   1  15       12.06       15.43      9.96 o
  -7   1  15     1452.50     1471.31     25.64 o
  -6   1  15     1569.91     1528.21     24.71 o
  -5   1  15      207.06      208.21      9.92 o
  -4   1  15     3180.41     3221.70     23.67 o
  -3   1  15      965.54      993.93     11.24 o
  -2   1  15      335.02      335.00      9.45 o
  -1   1  15       41.35       56.24     10.17 o
   0   1  15       60.83       46.79      9.65 o
   1   1  15       81.43       77.43      9.55 o
   2   1  15        7.10        1.75      9.78 o
   3   1  15       86.93       78.05     10.25 o
   4   1  15       19.52       25.78     10.42 o
   5   1  15       64.22       60.25     11.76 o
   6   1  15      132.43      120.46     10.73 o
   7   1  15       31.15       44.46     14.29 o
   8   1  15       26.50       27.08     11.77 o
   9   1  15        1.24       -7.64     13.03 o
  10   1  15        3.18        7.99     13.37 o
  11   1  15        3.88       -0.89     17.64 o
 -23   2  15        2.90        4.15     13.87 o
 -22   2  15      101.58       98.55     14.71 o
 -21   2  15       33.79       16.99     15.73 o
 -20   2  15       39.88       51.76     13.19 o
 -19   2  15       29.47        5.47     12.49 o
 -18   2  15       42.48       32.26     12.99 o
 -17   2  15       66.63       84.73     12.90 o
 -16   2  15        6.90        4.90     12.23 o
 -15   2  15        1.50       -2.46      8.85 o
 -14   2  15      279.98      287.29      9.34 o
 -13   2  15      225.15      207.91      9.50 o
 -12   2  15      505.86      510.80     10.66 o
 -11   2  15      226.32      219.57     10.65 o
 -10   2  15      320.11      306.16     13.72 o
  -9   2  15      100.56       82.28     10.47 o
  -8   2  15      385.39      405.18     10.14 o
  -7   2  15      202.55      222.58      9.40 o
  -6   2  15      402.72      390.03      9.37 o
  -5   2  15       30.44       31.52      8.36 o
  -4   2  15       97.29       81.04      9.01 o
  -3   2  15       66.25       73.19      8.73 o
  -2   2  15       73.59       68.26     10.08 o
  -1   2  15      136.50      125.50      8.95 o
   0   2  15       25.96       29.64      8.90 o
   1   2  15      173.30      160.48      9.32 o
   2   2  15       30.94       29.42      9.14 o
   3   2  15       20.12       28.28      9.81 o
   4   2  15      156.02      164.62      9.88 o
   5   2  15       98.90      110.65     10.73 o
   6   2  15      231.37      210.85     10.99 o
   7   2  15       29.22       14.06     13.37 o
   8   2  15        0.46        3.69     13.80 o
   9   2  15       28.06       33.70     17.21 o
  10   2  15        1.13       -3.37     14.82 o
  11   2  15        2.10       -7.65     14.63 o
 -22   3  15       22.51       19.41     15.10 o
 -21   3  15        3.30       -7.53     17.17 o
 -20   3  15       19.35        8.20     13.83 o
 -19   3  15      133.30      148.65     13.67 o
 -18   3  15       16.14        6.31     13.16 o
 -17   3  15      198.72      170.54     12.94 o
 -16   3  15       30.74       27.71     13.21 o
 -15   3  15      172.11      197.67     10.77 o
 -14   3  15       24.53       23.66     11.24 o
 -13   3  15      388.46      417.77     10.57 o
 -12   3  15       46.10       60.54     10.23 o
 -11   3  15     1113.38     1070.75     18.83 o
 -10   3  15      300.92      285.68      9.61 o
  -9   3  15      538.46      555.31     11.72 o
  -8   3  15      123.15      149.32      9.62 o
  -7   3  15      980.89     1016.61     19.13 o
  -6   3  15      273.20      283.80      9.78 o
  -5   3  15       29.60       35.41      9.82 o
  -4   3  15      338.47      339.12     10.24 o
  -3   3  15      124.33      144.56      9.81 o
  -2   3  15      580.10      558.97     10.29 o
  -1   3  15      114.18      121.31      8.96 o
   0   3  15       67.62       61.06      9.41 o
   1   3  15      154.32      139.62     10.63 o
   2   3  15        0.87       -0.48     10.51 o
   3   3  15       65.57       51.26     10.58 o
   4   3  15      158.00      143.71     13.18 o
   5   3  15      101.05      112.86     12.57 o
   6   3  15       81.11       80.87     11.48 o
   7   3  15        0.08        0.38     14.85 o
   8   3  15       58.31       50.13     14.30 o
   9   3  15        0.16        8.15     15.59 o
  10   3  15       19.21       22.99     14.03 o
 -21   4  15        2.74       -6.03     16.18 o
 -20   4  15       56.47       38.48     14.03 o
 -19   4  15       11.40       15.61     15.42 o
 -18   4  15       45.46       59.32     14.03 o
 -17   4  15       72.69       75.35     13.98 o
 -16   4  15      213.16      178.61     13.62 o
 -15   4  15        4.01       10.22     12.95 o
 -14   4  15      107.55      130.53     12.00 o
 -13   4  15        8.68       28.24     11.78 o
 -12   4  15        1.65       10.16     11.71 o
 -11   4  15        2.08        6.78     10.09 o
 -10   4  15        0.87       -1.67      9.86 o
  -9   4  15       18.48       16.00      9.66 o
  -8   4  15       39.77       59.83     11.97 o
  -7   4  15        8.84       13.23     10.64 o
  -6   4  15      168.48      188.68     10.55 o
  -5   4  15      258.68      273.18     11.51 o
  -4   4  15       95.87       92.54     10.46 o
  -3   4  15       10.13        9.27     10.37 o
  -2   4  15      246.51      232.04     13.78 o
  -1   4  15      200.95      193.28     12.91 o
   0   4  15       33.12       48.33     13.49 o
   1   4  15       36.11       37.99     11.34 o
   2   4  15      141.00      124.48     12.58 o
   3   4  15        6.06       14.76     12.16 o
   4   4  15       27.52       29.31     11.41 o
   5   4  15        1.28      -13.62     12.28 o
   6   4  15        2.29       -1.67     14.01 o
   7   4  15        1.83       -3.60     13.57 o
   8   4  15        5.08       -3.69     12.41 o
 -19   5  15        7.07        6.04     18.63 o
 -18   5  15       44.96       45.50     15.16 o
 -17   5  15       99.32       95.09     16.17 o
 -16   5  15        0.38        8.22     14.40 o
 -15   5  15       38.92       48.87     13.63 o
 -14   5  15       39.19       30.91     13.45 o
 -13   5  15       62.58       56.88     13.20 o
 -12   5  15       83.79       88.02     12.85 o
 -11   5  15       39.41       42.63     12.64 o
 -10   5  15       27.60       20.51     11.49 o
  -9   5  15       86.01       91.17     13.33 o
  -8   5  15       44.16       41.00     11.35 o
  -7   5  15      127.56      135.86     13.21 o
  -6   5  15      153.18      138.42     12.26 o
  -5   5  15        9.34       28.47     11.72 o
  -4   5  15       69.20       85.65     10.25 o
  -3   5  15       14.74       26.19     12.79 o
  -2   5  15      119.10      100.50     12.50 o
  -1   5  15       31.61       30.66     11.05 o
   0   5  15       98.79      102.42     12.14 o
   1   5  15        2.84       19.51     13.61 o
   2   5  15       19.13       15.77     12.09 o
   3   5  15       48.95       50.05     13.10 o
   4   5  15       15.30       31.60     14.34 o
   5   5  15       36.95       34.51     14.92 o
   6   5  15        1.05       -0.40     12.52 o
 -16   6  15        0.24       -5.50     17.78 o
 -15   6  15        7.03       16.71     19.19 o
 -14   6  15        2.55       -0.67     19.15 o
 -13   6  15        0.01       -0.88     15.45 o
 -12   6  15        1.45       -5.22     16.67 o
 -11   6  15       16.56       27.97     13.62 o
 -10   6  15        9.69       11.64     15.29 o
  -9   6  15        0.25        8.30     13.92 o
  -8   6  15       31.73       25.68     15.13 o
  -7   6  15      153.49      144.42     13.26 o
  -6   6  15        2.51       -3.15     12.63 o
  -5   6  15        3.24        2.74     14.81 o
  -4   6  15       28.23       39.51     13.03 o
  -3   6  15        2.37       17.53     15.11 o
  -2   6  15       19.01       26.42     14.18 o
  -1   6  15       13.18        8.97     13.24 o
   0   6  15       16.33       14.22     15.26 o
   1   6  15      167.21      174.79     15.08 o
   2   6  15       23.63       19.12     14.86 o
   3   6  15       12.37        8.83     14.29 o
 -10   7  15       53.48       45.57     16.81 o
  -9   7  15       10.01        4.54     15.88 o
  -8   7  15       64.57       42.68     16.49 o
  -7   7  15       15.31        6.98     13.76 o
  -6   7  15        0.55        2.67     12.58 o
  -5   7  15       60.91       46.57     14.26 o
  -4   7  15        6.35       11.43     14.02 o
  -3   7  15       16.31       19.29     12.33 o
  -2   7  15        1.98       10.55     14.56 o
 -24   0  16       26.84       29.08     20.28 o
 -22   0  16        2.64        8.24     18.52 o
 -20   0  16      227.00      240.76     21.29 o
 -18   0  16      179.18      133.27     19.70 o
 -16   0  16      342.49      396.51     17.33 o
 -14   0  16       43.30       33.31     14.39 o
 -12   0  16      548.05      550.72     28.58 o
 -10   0  16       94.21      107.49     13.90 o
  -8   0  16     1353.92     1453.46     34.78 o
  -6   0  16      132.17      188.16     19.82 o
  -4   0  16     1415.91     1259.36     21.00 o
  -2   0  16      539.79      556.03     13.30 o
   0   0  16      113.91       94.65     12.84 o
   2   0  16       48.41       44.86     15.84 o
   4   0  16      687.80      617.15     13.92 o
   6   0  16       46.04       42.00     15.78 o
   8   0  16       16.17       23.36     20.97 o
  10   0  16        3.12       11.86     17.73 o
 -24   1  16        2.34       -5.51     15.82 o
 -23   1  16        3.66        8.44     16.12 o
 -22   1  16        0.04        3.83     14.43 o
 -21   1  16        4.15       -2.81     12.85 o
 -20   1  16        1.11        1.36     14.37 o
 -19   1  16      119.46      125.12     13.42 o
 -18   1  16       18.52       11.95     13.90 o
 -17   1  16       99.21       96.41     11.39 o
 -16   1  16      192.84      228.27     10.64 o
 -15   1  16       21.61        8.51      9.00 o
 -14   1  16      527.41      572.75     10.82 o
 -13   1  16       36.06       49.12      9.47 o
 -12   1  16     1457.98     1421.29     31.22 o
 -11   1  16      121.03      139.98      9.43 o
 -10   1  16     2279.57     2286.54     53.57 o
  -9   1  16      881.65      879.49     16.12 o
  -8   1  16       14.00       18.61      9.11 o
  -7   1  16      163.13      187.85      9.53 o
  -6   1  16      103.86      117.29      9.77 o
  -5   1  16     1163.45     1067.52     15.08 o
  -4   1  16     3944.71     3929.59     38.09 o
  -3   1  16      380.37      419.93      9.68 o
  -2   1  16      887.18      867.14     11.06 o
  -1   1  16        0.84       -3.52      9.61 o
   0   1  16      132.96      138.64      8.88 o
   1   1  16       43.69       61.21      9.64 o
   2   1  16      333.20      337.40      9.67 o
   3   1  16       23.15       22.64     10.27 o
   4   1  16      118.40      119.54     10.74 o
   5   1  16       18.12       23.85     12.03 o
   6   1  16       13.29       17.90     11.82 o
   7   1  16       21.24       28.01     12.23 o
   8   1  16      124.56      124.84     15.38 o
   9   1  16        9.61       18.63     12.90 o
  10   1  16        2.00        3.85     12.59 o
 -23   2  16       25.04       14.49     15.07 o
 -22   2  16       30.30       39.03     13.29 o
 -21   2  16       10.86       15.18     13.45 o
 -20   2  16       23.86       28.31     15.63 o
 -19   2  16        0.01       -1.90     13.82 o
 -18   2  16        0.05       13.02     10.81 o
 -17   2  16       13.47       31.24     11.79 o
 -16   2  16        0.34        3.44     11.00 o
 -15   2  16       35.14       55.86     10.96 o
 -14   2  16      201.89      225.32     10.86 o
 -13   2  16      411.49      398.04     12.74 o
 -12   2  16       75.47       86.63      9.67 o
 -11   2  16       47.44       68.13      9.60 o
 -10   2  16       67.12       75.52      9.48 o
  -9   2  16       17.62       31.45      9.03 o
  -8   2  16        6.69        9.07      8.89 o
  -7   2  16       17.79       18.78      9.66 o
  -6   2  16       29.88       27.59      8.45 o
  -5   2  16      382.12      422.57     10.16 o
  -4   2  16       80.23      102.64      9.15 o
  -3   2  16        0.17        2.56      9.81 o
  -2   2  16       90.07       74.07      9.35 o
  -1   2  16      963.07      888.66     16.01 o
   0   2  16      276.09      279.23     10.19 o
   1   2  16        6.22        6.06      9.30 o
   2   2  16      174.58      167.94     10.30 o
   3   2  16       20.66       24.74     10.93 o
   4   2  16      117.69       88.17     11.36 o
   5   2  16      122.14      116.17     10.64 o
   6   2  16       11.22       17.94     11.74 o
   7   2  16       16.28       23.24     12.18 o
   8   2  16        0.37       -1.01     14.50 o
   9   2  16        1.35       13.55     13.98 o
  10   2  16        2.92       14.64     14.45 o
 -22   3  16        8.03       -1.61     14.33 o
 -21   3  16       11.97        9.85     17.52 o
 -20   3  16       28.44       46.07     15.26 o
 -19   3  16      126.52      127.25     16.23 o
 -18   3  16       28.34       22.77     13.25 o
 -17   3  16        8.17       13.08     12.87 o
 -16   3  16        8.86        7.85     12.20 o
 -15   3  16       52.41       62.58     11.82 o
 -14   3  16      284.13      293.57     11.58 o
 -13   3  16       73.44       62.74     10.73 o
 -12   3  16     1921.50     2029.51     14.44 o
 -11   3  16     1415.70     1360.60     18.33 o
 -10   3  16      283.43      279.39     11.34 o
  -9   3  16       37.51       41.22      9.00 o
  -8   3  16       60.59       67.46      9.64 o
  -7   3  16      511.54      513.60     10.11 o
  -6   3  16      719.61      711.96     11.60 o
  -5   3  16       50.44       55.46      9.75 o
  -4   3  16      734.05      816.25     15.37 o
  -3   3  16        0.34        3.24      9.18 o
  -2   3  16      138.09      142.50      9.05 o
  -1   3  16        6.64       18.76     10.27 o
   0   3  16      113.38      112.64     11.13 o
   1   3  16        3.19        5.15     10.38 o
   2   3  16      225.51      233.29     11.92 o
   3   3  16       41.43       46.58     10.32 o
   4   3  16       62.56       51.48     11.18 o
   5   3  16       16.71       14.12     12.08 o
   6   3  16       60.65       49.08     12.54 o
   7   3  16        6.35        5.25     12.69 o
   8   3  16        2.23        4.15     16.18 o
   9   3  16       16.28       13.63     15.37 o
 -21   4  16       16.30       20.57     16.71 o
 -20   4  16        0.01       -3.99     15.22 o
 -19   4  16        4.28       14.02     15.63 o
 -18   4  16       18.91       27.96     14.36 o
 -17   4  16       33.29       29.64     13.85 o
 -16   4  16       23.21       14.15     13.43 o
 -15   4  16       28.26       38.93     12.32 o
 -14   4  16       64.33       62.45     12.60 o
 -13   4  16       15.38       17.93     11.23 o
 -12   4  16       96.06      108.14     11.28 o
 -11   4  16      168.80      174.65     10.88 o
 -10   4  16       73.85       83.35     10.05 o
  -9   4  16        0.20       -1.25     10.80 o
  -8   4  16      108.87      104.77      9.68 o
  -7   4  16       62.01       56.20     10.51 o
  -6   4  16       57.60       53.18     10.52 o
  -5   4  16       15.16       16.18     11.00 o
  -4   4  16        9.39       16.96     10.32 o
  -3   4  16       17.80       14.97     10.50 o
  -2   4  16       11.99       18.09     11.38 o
  -1   4  16      147.46      173.58     11.48 o
   0   4  16       53.53       54.51     11.38 o
   1   4  16      256.52      243.10     13.09 o
   2   4  16        8.34       13.48     11.23 o
   3   4  16        6.77        6.22     12.95 o
   4   4  16       68.19       80.23     14.29 o
   5   4  16        5.26       22.72     13.32 o
   6   4  16        4.89        1.15     13.78 o
   7   4  16        1.20        6.81     14.88 o
 -18   5  16        0.48        2.32     14.99 o
 -17   5  16       36.06       27.79     15.71 o
 -16   5  16       32.62       35.50     14.19 o
 -15   5  16       78.13       81.92     13.91 o
 -14   5  16      231.41      243.41     15.38 o
 -13   5  16      104.48      101.86     13.27 o
 -12   5  16      159.20      150.47     11.74 o
 -11   5  16      187.59      184.45     14.18 o
 -10   5  16      147.42      149.26     12.96 o
  -9   5  16        1.36        1.07     12.13 o
  -8   5  16       98.19       89.03     12.48 o
  -7   5  16       46.85       45.18     13.18 o
  -6   5  16        0.11        4.79     12.30 o
  -5   5  16       50.05       47.68     13.42 o
  -4   5  16      257.18      261.93     13.83 o
  -3   5  16        2.48       11.75     13.06 o
  -2   5  16       26.49       21.75     13.30 o
  -1   5  16       27.47       24.86     11.38 o
   0   5  16        9.72       14.69     13.96 o
   1   5  16        0.05       -1.79     11.70 o
   2   5  16        0.06        9.63     13.18 o
   3   5  16       25.31       11.84     14.45 o
   4   5  16        0.11        2.35     14.79 o
   5   5  16        2.66        4.57     14.19 o
 -15   6  16        2.38       -5.27     19.63 o
 -14   6  16       59.99       54.80     17.94 o
 -13   6  16       48.66       47.41     17.62 o
 -12   6  16        1.56       -8.87     16.26 o
 -11   6  16       26.03       18.09     13.80 o
 -10   6  16        0.50       12.70     14.43 o
  -9   6  16        6.01        3.45     13.04 o
  -8   6  16        0.15        2.88     13.44 o
  -7   6  16        5.40       -1.31     13.27 o
  -6   6  16       65.29       63.67     11.90 o
  -5   6  16        0.06        1.56     12.14 o
  -4   6  16        0.33       13.69     12.37 o
  -3   6  16        0.05        7.29     14.53 o
  -2   6  16       41.21       39.06     13.94 o
  -1   6  16       10.61       22.90     12.34 o
   0   6  16        0.17        4.64     14.99 o
   1   6  16       29.36       34.17     14.21 o
   2   6  16        2.02        4.79     14.21 o
 -23   0  17        2.70        8.55     19.51 o
 -21   0  17       32.12        6.45     21.59 o
 -19   0  17        8.63       13.59     15.74 o
 -17   0  17        1.58       -4.28     14.78 o
 -15   0  17      295.04      382.26     22.48 o
 -13   0  17      728.55      720.21     19.17 o
 -11   0  17      915.68      967.93     35.04 o
  -9   0  17      351.35      327.81     13.55 o
  -7   0  17      459.14      424.15     19.12 o
  -5   0  17       71.99       47.26     13.95 o
  -3   0  17     1242.54     1283.62     22.93 o
  -1   0  17     1234.99     1111.10     18.89 o
   1   0  17      290.32      319.74     14.25 o
   3   0  17       54.14       38.53     15.24 o
   5   0  17       30.97       36.91     15.99 o
   7   0  17        0.44       -8.15     21.23 o
   9   0  17       63.25       53.16     19.68 o
 -23   1  17       28.28       26.97     14.21 o
 -22   1  17       74.97       73.84     15.88 o
 -21   1  17      141.62      158.93     14.38 o
 -20   1  17       15.76       32.77     13.80 o
 -19   1  17      199.15      191.18     13.10 o
 -18   1  17       33.52       35.29     12.95 o
 -17   1  17        6.70       13.83     11.24 o
 -16   1  17       65.42       76.76     10.03 o
 -15   1  17      288.93      294.78     13.54 o
 -14   1  17        1.62        8.94     10.11 o
 -13   1  17      930.06      838.63     21.79 o
 -12   1  17       21.18        8.71      9.09 o
 -11   1  17      346.89      353.61     11.67 o
 -10   1  17       33.14       49.29      9.72 o
  -9   1  17       97.74       81.25      8.76 o
  -8   1  17      129.45      126.61     10.19 o
  -7   1  17        8.06        9.15      8.08 o
  -6   1  17       66.85       81.16      8.76 o
  -5   1  17        0.29       -0.97     10.35 o
  -4   1  17     3393.41     3565.56     43.86 o
  -3   1  17       14.49       23.60      8.38 o
  -2   1  17      168.61      184.69      9.37 o
  -1   1  17       47.04       63.98      9.93 o
   0   1  17      309.20      302.98      9.93 o
   1   1  17       25.65       32.36     10.05 o
   2   1  17       20.81       45.03     10.57 o
   3   1  17      132.22      136.45      9.95 o
   4   1  17       36.37       27.93     10.03 o
   5   1  17        0.08        0.06     10.58 o
   6   1  17        0.23        6.05     11.55 o
   7   1  17      113.57      124.23     12.86 o
   8   1  17        8.13       25.91     12.87 o
   9   1  17        1.54        2.42     15.20 o
 -23   2  17       13.72       19.35     15.78 o
 -22   2  17       21.98       35.15     15.40 o
 -21   2  17        0.15       10.69     13.59 o
 -20   2  17       15.88       17.97     15.62 o
 -19   2  17       17.48        6.81     12.69 o
 -18   2  17       56.96       46.59     12.44 o
 -17   2  17       23.25       37.43     11.00 o
 -16   2  17       11.34       21.35     11.03 o
 -15   2  17       61.04       77.83     11.19 o
 -14   2  17        3.72       -1.30      9.75 o
 -13   2  17       16.71       12.76      9.82 o
 -12   2  17       66.08       57.75     10.89 o
 -11   2  17        0.36        2.88      9.14 o
 -10   2  17       80.22       88.89     10.15 o
  -9   2  17      456.39      463.81     10.65 o
  -8   2  17      458.91      500.86      9.99 o
  -7   2  17      111.57      124.10      9.83 o
  -6   2  17      394.62      429.36     10.23 o
  -5   2  17       44.38       43.67      9.91 o
  -4   2  17      110.44       92.97      8.92 o
  -3   2  17      942.82      902.89     14.74 o
  -2   2  17      174.40      177.04     10.11 o
  -1   2  17      263.34      257.96     10.86 o
   0   2  17        0.63       -1.13      9.81 o
   1   2  17        8.23        1.28      9.94 o
   2   2  17        0.28        5.79      9.20 o
   3   2  17       55.03       69.81     10.63 o
   4   2  17      521.73      521.82     18.85 o
   5   2  17       34.56       32.58     10.38 o
   6   2  17        8.74       11.10     11.68 o
   7   2  17       42.71       35.02     11.54 o
   8   2  17       12.68       17.24     16.19 o
 -22   3  17        4.29       18.16     14.46 o
 -21   3  17       38.63       26.00     16.33 o
 -20   3  17       12.63        9.93     15.51 o
 -19   3  17       44.20       30.05     13.53 o
 -18   3  17       16.30       29.00     14.37 o
 -17   3  17       18.42       29.46     12.03 o
 -16   3  17        2.51        3.70     12.03 o
 -15   3  17      155.90      131.66     10.40 o
 -14   3  17        6.72       13.26     10.91 o
 -13   3  17      217.11      209.92     11.11 o
 -12   3  17       27.90       36.89     10.60 o
 -11   3  17        2.37        5.43     10.29 o
 -10   3  17        1.41        4.17     10.16 o
  -9   3  17       47.17       58.07     10.32 o
  -8   3  17       34.97       34.99      9.45 o
  -7   3  17       68.49       80.11      9.50 o
  -6   3  17      116.12      131.76     10.61 o
  -5   3  17      987.81     1020.21     19.20 o
  -4   3  17       32.15       39.60      9.50 o
  -3   3  17        2.20       -2.37      9.96 o
  -2   3  17       96.12       90.78     11.11 o
  -1   3  17        0.65       -8.82     10.55 o
   0   3  17       94.71      104.27     10.79 o
   1   3  17       13.80       25.16     10.72 o
   2   3  17        0.80       -4.66     12.24 o
   3   3  17       14.92        7.26     11.20 o
   4   3  17        4.90        6.45     12.69 o
   5   3  17       62.72       71.44     13.55 o
   6   3  17       17.63       12.86     15.96 o
   7   3  17        6.97        4.50     13.22 o
 -20   4  17        1.43       11.45     15.10 o
 -19   4  17        0.12        1.59     13.65 o
 -18   4  17        2.17       16.05     14.32 o
 -17   4  17        3.59        8.87     14.16 o
 -16   4  17       56.46       39.77     13.81 o
 -15   4  17        1.01       -0.35     11.28 o
 -14   4  17        0.03        1.82     11.83 o
 -13   4  17       67.69       54.91     11.14 o
 -12   4  17      136.66      125.75     11.68 o
 -11   4  17        1.15        5.59     11.38 o
 -10   4  17       12.55       26.03     10.66 o
  -9   4  17      162.88      169.48     10.97 o
  -8   4  17       26.07       21.98     11.24 o
  -7   4  17       31.93       34.03     10.65 o
  -6   4  17        1.83       19.74     10.31 o
  -5   4  17      142.79      150.06     11.17 o
  -4   4  17        6.12       12.00     10.82 o
  -3   4  17       16.56       19.73     12.27 o
  -2   4  17        7.71       12.07     12.99 o
  -1   4  17        1.01        4.33     12.11 o
   0   4  17       25.74       31.61     12.33 o
   1   4  17       70.17       61.75     12.11 o
   2   4  17       49.40       52.04     13.15 o
   3   4  17       41.95       56.10     14.36 o
   4   4  17       19.80       23.36     14.65 o
   5   4  17        1.61        6.35     16.36 o
   6   4  17       13.51       17.40     15.37 o
 -18   5  17        5.44       -1.85     17.04 o
 -17   5  17        2.80       -0.69     17.58 o
 -16   5  17       26.76       27.79     17.28 o
 -15   5  17       62.09       57.29     15.59 o
 -14   5  17      215.92      177.62     13.60 o
 -13   5  17       19.48       35.67     12.58 o
 -12   5  17      156.25      147.50     12.15 o
 -11   5  17      131.78      144.54     12.38 o
 -10   5  17       46.31       51.39     12.04 o
  -9   5  17       21.10       24.22     13.59 o
  -8   5  17        9.51        6.43     11.68 o
  -7   5  17      173.26      147.69     12.07 o
  -6   5  17       12.82        3.51     13.50 o
  -5   5  17        0.53       -6.74     12.01 o
  -4   5  17       86.84       92.70     14.90 o
  -3   5  17       21.76       11.95     12.73 o
  -2   5  17       12.14       18.21     11.51 o
  -1   5  17      105.65       86.86     14.30 o
   0   5  17        1.62        4.15     13.49 o
   1   5  17        8.91       12.40     15.88 o
   2   5  17       19.80       24.38     14.89 o
   3   5  17        7.52       -0.53     12.87 o
 -14   6  17        0.05       11.62     20.25 o
 -13   6  17        4.95       11.91     17.80 o
 -12   6  17        2.99       17.16     14.09 o
 -11   6  17        1.24        3.92     13.08 o
 -10   6  17        3.22        1.10     12.69 o
  -9   6  17        0.03       12.49     13.53 o
  -8   6  17        2.91        3.88     12.92 o
  -7   6  17        8.22        4.33     14.47 o
  -6   6  17        9.50       17.58     15.77 o
  -5   6  17        5.30       10.53     12.69 o
  -4   6  17       22.03       24.60     13.12 o
  -3   6  17        2.32       -1.09     14.90 o
  -2   6  17       16.60       16.99     14.02 o
  -1   6  17        1.44       14.69     14.41 o
 -22   0  18       62.92       51.31     23.39 o
 -20   0  18       19.03       26.30     18.56 o
 -18   0  18        8.93       12.21     17.36 o
 -16   0  18      389.59      318.84     16.35 o
 -14   0  18        0.25       -6.28     13.10 o
 -12   0  18      146.07      116.36     15.94 o
 -10   0  18      339.50      314.40     15.53 o
  -8   0  18      466.08      448.54     21.81 o
  -6   0  18      222.74      250.20     13.95 o
  -4   0  18      135.79      119.04     12.99 o
  -2   0  18      336.14      296.03     14.08 o
   0   0  18       63.63       66.28     14.59 o
   2   0  18      197.67      224.52     14.56 o
   4   0  18      652.27      594.04     19.47 o
   6   0  18       33.63       49.52     17.03 o
   8   0  18       25.76       27.99     20.25 o
 -23   1  18        0.26        9.73     15.25 o
 -22   1  18       63.44       58.05     14.00 o
 -21   1  18      265.57      278.58     14.24 o
 -20   1  18       23.52       34.37     15.20 o
 -19   1  18       17.13       13.81     13.60 o
 -18   1  18       26.60       40.22     12.64 o
 -17   1  18       79.22       63.53     11.69 o
 -16   1  18        4.87        6.80     10.11 o
 -15   1  18       16.20       19.66     10.91 o
 -14   1  18      212.16      238.85     10.76 o
 -13   1  18       61.34       61.39     11.04 o
 -12   1  18       60.45       83.58     10.30 o
 -11   1  18       17.14       17.77      9.14 o
 -10   1  18       13.28       14.35      8.95 o
  -9   1  18       25.28       18.04      9.14 o
  -8   1  18       29.56       24.83      9.96 o
  -7   1  18       11.65        8.37     10.27 o
  -6   1  18       49.10       45.40      8.84 o
  -5   1  18      682.92      699.08     13.48 o
  -4   1  18        3.53        3.85      9.43 o
  -3   1  18        0.51       -6.45      8.61 o
  -2   1  18      225.45      246.77     12.17 o
  -1   1  18        3.17        3.39      9.87 o
   0   1  18       44.03       31.08      9.30 o
   1   1  18       56.33       73.88     10.54 o
   2   1  18      343.09      334.09     11.50 o
   3   1  18        0.31        2.58      9.61 o
   4   1  18        0.03       10.94     10.66 o
   5   1  18      107.09      122.74     14.33 o
   6   1  18       48.03       58.52     13.00 o
   7   1  18        0.36      -13.53     12.92 o
   8   1  18        6.42        7.46     15.18 o
 -22   2  18        1.07        3.66     14.60 o
 -21   2  18       18.44       11.36     16.25 o
 -20   2  18       10.54       21.30     14.41 o
 -19   2  18       16.50       15.73     13.15 o
 -18   2  18        0.32        1.73     12.67 o
 -17   2  18       22.31       41.32     11.84 o
 -16   2  18       17.29       28.31     10.92 o
 -15   2  18       12.90       14.04     10.61 o
 -14   2  18      164.21      129.11     11.33 o
 -13   2  18       38.82       43.24     10.44 o
 -12   2  18       28.17       17.71      9.94 o
 -11   2  18      178.80      200.16     10.75 o
 -10   2  18        2.60        2.94     10.16 o
  -9   2  18       15.21       16.43     11.22 o
  -8   2  18       30.19       36.41     10.67 o
  -7   2  18        0.13       -3.29      9.14 o
  -6   2  18      293.09      293.47     11.84 o
  -5   2  18       18.81       21.78     10.22 o
  -4   2  18       66.84       55.73      9.86 o
  -3   2  18      180.29      169.94     10.68 o
  -2   2  18        3.55        9.92     10.48 o
  -1   2  18       18.25       22.68      9.34 o
   0   2  18       49.56       56.32     10.87 o
   1   2  18      180.13      164.29      9.85 o
   2   2  18      280.84      260.98     11.05 o
   3   2  18        5.93       52.68     20.46 o
   4   2  18        9.85       23.73     11.46 o
   5   2  18       16.97       16.07     11.84 o
   6   2  18        4.00        8.81     12.68 o
   7   2  18        0.55       20.02     12.17 o
 -21   3  18       21.43       16.40     16.33 o
 -20   3  18        5.16        5.45     14.35 o
 -19   3  18        4.21       11.61     13.76 o
 -18   3  18        5.73        1.24     13.25 o
 -17   3  18       84.01      103.25     11.78 o
 -16   3  18        1.91        4.05     11.55 o
 -15   3  18      367.79      344.55     13.25 o
 -14   3  18        4.10        9.89     10.10 o
 -13   3  18      269.59      285.10     12.32 o
 -12   3  18      180.99      166.15     11.66 o
 -11   3  18       17.98       32.97     10.39 o
 -10   3  18       62.84       65.85     11.12 o
  -9   3  18      186.68      191.82     11.31 o
  -8   3  18      209.91      210.14     10.83 o
  -7   3  18      130.88      122.82     10.72 o
  -6   3  18       51.97       49.99      9.76 o
  -5   3  18       31.54       28.41      9.78 o
  -4   3  18     1006.36     1051.22     18.15 o
  -3   3  18      150.45      140.39     12.12 o
  -2   3  18       37.02       29.90      9.51 o
  -1   3  18       38.83       51.44     11.01 o
   0   3  18      183.54      187.02     11.60 o
   1   3  18        1.93       -2.80     10.90 o
   2   3  18        0.23        0.85     12.12 o
   3   3  18        4.28        8.55     12.93 o
   4   3  18        0.06       11.96     11.45 o
   5   3  18       40.21       33.62     12.55 o
   6   3  18       11.97       14.49     14.09 o
 -19   4  18        6.09        9.02     13.41 o
 -18   4  18       95.63       95.20     14.90 o
 -17   4  18        0.61       15.29     17.13 o
 -16   4  18        0.28       -1.83     15.07 o
 -15   4  18        3.47        1.88     11.61 o
 -14   4  18        1.20        3.22     11.97 o
 -13   4  18      155.94      165.64     12.15 o
 -12   4  18        8.84       17.65     12.74 o
 -11   4  18       52.82       47.89     10.47 o
 -10   4  18       23.89       37.09     11.52 o
  -9   4  18       26.07       20.79     11.04 o
  -8   4  18       89.55       85.72     11.90 o
  -7   4  18        5.81       -3.46     10.98 o
  -6   4  18      655.18      629.99     11.65 o
  -5   4  18       50.87       77.50     10.75 o
  -4   4  18       12.34        6.40     11.12 o
  -3   4  18       65.39       53.41     10.35 o
  -2   4  18        8.09       17.09     10.83 o
  -1   4  18        0.07        4.60     14.64 o
   0   4  18        2.40        6.18     12.90 o
   1   4  18        6.68       12.89     12.96 o
   2   4  18        3.13        4.24     13.61 o
   3   4  18        0.02        0.66     12.37 o
   4   4  18       10.00       14.46     14.24 o
 -17   5  18        6.21        9.35     18.35 o
 -16   5  18        3.67        1.28     17.56 o
 -15   5  18      116.39       99.41     14.79 o
 -14   5  18       34.82       24.05     12.32 o
 -13   5  18       68.55       63.74     12.76 o
 -12   5  18       34.54       35.72     11.89 o
 -11   5  18       37.24       36.37     13.68 o
 -10   5  18        0.14        7.49     12.40 o
  -9   5  18        0.05        0.27     11.63 o
  -8   5  18        1.08       -0.82     13.77 o
  -7   5  18       11.06        2.09     12.23 o
  -6   5  18       23.54       26.45     12.94 o
  -5   5  18        1.84        3.57     12.94 o
  -4   5  18       61.66       64.51     12.57 o
  -3   5  18       35.93       37.99     12.65 o
  -2   5  18       27.32       45.00     15.32 o
  -1   5  18       68.98       55.78     12.53 o
   0   5  18       44.13       40.09     14.07 o
   1   5  18       12.95       13.20     14.04 o
   2   5  18       24.84       24.33     14.53 o
 -12   6  18       36.64       47.49     16.89 o
 -11   6  18       25.48       14.67     13.82 o
 -10   6  18        2.10        5.73     14.17 o
  -9   6  18       25.81       27.09     13.41 o
  -8   6  18       40.86       40.87     14.97 o
  -7   6  18        0.38        1.18     14.92 o
  -6   6  18       44.79       38.50     14.02 o
  -5   6  18       14.43       13.09     14.28 o
  -4   6  18       37.94       30.01     14.47 o
  -3   6  18        7.90       -4.98     14.43 o
 -21   0  19      118.26      126.47     23.33 o
 -19   0  19        0.27        5.81     18.00 o
 -17   0  19       19.59       15.82     17.53 o
 -15   0  19        2.28       15.15     17.05 o
 -13   0  19       17.29       23.61     12.43 o
 -11   0  19      240.91      229.18     15.16 o
  -9   0  19      633.32      599.09     33.42 o
  -7   0  19       10.07       13.63     12.25 o
  -5   0  19       22.95       -2.69     16.30 o
  -3   0  19       22.18       28.95     13.33 o
  -1   0  19       55.31       60.11     14.68 o
   1   0  19       17.55       18.50     14.12 o
   3   0  19       84.21      118.70     16.66 o
   5   0  19       17.87       16.28     15.50 o
 -22   1  19      112.12       95.91     15.48 o
 -21   1  19       48.76       67.40     13.62 o
 -20   1  19       24.97       29.17     14.38 o
 -19   1  19        9.21       11.78     13.05 o
 -18   1  19       27.22       35.20     11.49 o
 -17   1  19       76.42       71.39     11.62 o
 -16   1  19        0.17        6.38     11.28 o
 -15   1  19        9.02       10.58     10.05 o
 -14   1  19       48.99       24.91     10.06 o
 -13   1  19       14.73        4.86      9.91 o
 -12   1  19      287.14      269.89     12.14 o
 -11   1  19       71.79       69.93      9.89 o
 -10   1  19       71.48       78.53     10.05 o
  -9   1  19      280.89      246.78     10.00 o
  -8   1  19      228.95      193.80     10.25 o
  -7   1  19      176.73      189.81     12.10 o
  -6   1  19       91.70       75.35     10.97 o
  -5   1  19        3.08        0.36      9.18 o
  -4   1  19      280.35      298.02      9.87 o
  -3   1  19      733.21      696.19     11.60 o
  -2   1  19       26.79       32.91     10.04 o
  -1   1  19      133.83      120.87     10.85 o
   0   1  19        0.00       -6.70      9.94 o
   1   1  19       11.83       14.94     11.07 o
   2   1  19       28.92       38.03      9.91 o
   3   1  19      148.64      158.34     10.80 o
   4   1  19        2.54        7.32     10.89 o
   5   1  19       31.24       24.73     11.57 o
   6   1  19        0.08        0.82     12.48 o
 -22   2  19       21.59       29.16     13.77 o
 -21   2  19        1.35        0.02     13.95 o
 -20   2  19       62.56       74.00     13.34 o
 -19   2  19       69.55       62.48     14.18 o
 -18   2  19       40.78       35.49     11.81 o
 -17   2  19       29.30       22.49     10.37 o
 -16   2  19      251.62      239.35     12.24 o
 -15   2  19       34.21       21.10     10.57 o
 -14   2  19       50.27       34.09     11.55 o
 -13   2  19       88.10       85.31     10.89 o
 -12   2  19        7.49       11.27     10.56 o
 -11   2  19      128.16      137.13     10.40 o
 -10   2  19       56.77       57.34     10.10 o
  -9   2  19      258.12      277.32     10.52 o
  -8   2  19      133.40      134.08      9.72 o
  -7   2  19      138.88      113.53     10.55 o
  -6   2  19      318.20      312.58     10.17 o
  -5   2  19       11.64        7.79     10.94 o
  -4   2  19      211.70      187.61     10.63 o
  -3   2  19        3.54        3.29     10.23 o
  -2   2  19      129.66      142.70      9.50 o
  -1   2  19       49.62       42.40     12.38 o
   0   2  19        1.56        9.23     10.19 o
   1   2  19       49.46       46.84     10.28 o
   2   2  19       12.24       12.59     12.05 o
   3   2  19        8.68        5.73     11.23 o
   4   2  19        1.95       -2.35     11.59 o
   5   2  19       14.59       17.99     12.27 o
   6   2  19       61.85       54.53     15.50 o
 -20   3  19        0.08        4.40     14.47 o
 -19   3  19        1.70        6.48     13.89 o
 -18   3  19        6.09        8.61     12.86 o
 -17   3  19       53.67       40.86     12.78 o
 -16   3  19        1.95        2.11     11.18 o
 -15   3  19        0.10        6.98     12.14 o
 -14   3  19       18.08       15.29     10.35 o
 -13   3  19        1.87        3.08     11.30 o
 -12   3  19        5.89        7.44     10.35 o
 -11   3  19       21.90       13.36     10.27 o
 -10   3  19       27.40       28.50     11.30 o
  -9   3  19        0.40        7.35     10.51 o
  -8   3  19        3.69        9.08     10.15 o
  -7   3  19       80.87       91.33     11.62 o
  -6   3  19        0.13        4.75     10.44 o
  -5   3  19      141.05      150.68     11.15 o
  -4   3  19      243.10      234.52     10.57 o
  -3   3  19      186.95      166.42     10.92 o
  -2   3  19       10.70       26.65     10.65 o
  -1   3  19      319.33      309.60     11.33 o
   0   3  19        5.59        4.33     12.93 o
   1   3  19        5.27       13.54     10.61 o
   2   3  19       15.07       17.32     12.74 o
   3   3  19       45.92       45.36     11.64 o
   4   3  19        0.72       14.68     15.13 o
 -18   4  19        3.28       -0.45     14.84 o
 -17   4  19        0.54       14.66     17.54 o
 -16   4  19       26.25       18.84     12.87 o
 -15   4  19        0.48       -0.89     12.12 o
 -14   4  19       74.62       90.16     12.85 o
 -13   4  19       80.28       83.44     10.90 o
 -12   4  19       32.05       23.10     12.25 o
 -11   4  19       19.02       18.79     10.31 o
 -10   4  19        3.77        8.88     10.27 o
  -9   4  19       18.71       21.71      9.97 o
  -8   4  19       61.61       63.17     12.14 o
  -7   4  19        0.53        9.24     11.36 o
  -6   4  19        0.31       -0.16     11.94 o
  -5   4  19        0.11       10.57     11.27 o
  -4   4  19        2.72        5.02     10.46 o
  -3   4  19       23.30       24.07     11.71 o
  -2   4  19       13.89       10.89     12.14 o
  -1   4  19      163.83      145.10     14.71 o
   0   4  19       51.56       48.99     11.89 o
   1   4  19       63.80       62.26     14.71 o
   2   4  19        0.30       20.19     14.12 o
 -15   5  19      111.21       75.74     13.83 o
 -14   5  19       63.37       56.85     15.49 o
 -13   5  19        7.53        1.13     11.72 o
 -12   5  19        0.20        1.42     12.23 o
 -11   5  19       16.74       25.38     13.05 o
 -10   5  19        9.70        5.24     13.39 o
  -9   5  19        6.69        6.22     10.92 o
  -8   5  19       20.43       24.41     14.38 o
  -7   5  19        2.94       10.89     13.37 o
  -6   5  19      199.53      182.00     13.81 o
  -5   5  19      133.58      126.38     13.21 o
  -4   5  19        2.09        9.40     13.77 o
  -3   5  19        1.33        1.17     14.55 o
  -2   5  19       29.42       28.11     13.26 o
  -1   5  19       42.30       30.17     15.36 o
 -22   0  20        4.64        2.38     20.58 o
 -20   0  20      207.50      300.08     23.37 o
 -18   0  20        5.01        2.06     16.41 o
 -16   0  20      477.72      506.76     19.77 o
 -14   0  20       58.29       45.20     15.33 o
 -12   0  20        0.55        6.45     13.09 o
 -10   0  20        9.74        0.11     14.53 o
  -8   0  20      748.71      759.64     28.16 o
  -6   0  20       27.94       27.15     13.91 o
  -4   0  20      636.74      600.71     16.53 o
  -2   0  20      184.95      215.08     15.76 o
   0   0  20       58.63       63.03     14.35 o
   2   0  20       29.00       20.12     16.92 o
   4   0  20       60.58       78.53     19.95 o
 -21   1  20       69.79       82.02     15.25 o
 -20   1  20       71.68       63.62     14.16 o
 -19   1  20       23.04       32.46     12.06 o
 -18   1  20        7.83       15.05     11.58 o
 -17   1  20      106.08      112.23     11.58 o
 -16   1  20       25.17       16.72     11.75 o
 -15   1  20       25.22       34.91     11.58 o
 -14   1  20       10.42       11.47      9.51 o
 -13   1  20       11.94       14.51     10.72 o
 -12   1  20       46.70       49.74     10.73 o
 -11   1  20       13.98       16.81     10.23 o
 -10   1  20       91.54      102.20      9.49 o
  -9   1  20       23.17       19.40      9.10 o
  -8   1  20      191.14      173.63     10.91 o
  -7   1  20       44.77       55.65      9.63 o
  -6   1  20      305.99      292.15     10.59 o
  -5   1  20        6.32       17.19      9.25 o
  -4   1  20       68.15       67.26      9.27 o
  -3   1  20      101.48      114.32     11.61 o
  -2   1  20       12.12       20.95     10.46 o
  -1   1  20       69.51       80.90     10.32 o
   0   1  20        2.21       11.93     10.32 o
   1   1  20        0.27        9.02     10.38 o
   2   1  20       27.17       32.70     10.31 o
   3   1  20        0.26        2.24     11.85 o
   4   1  20       71.89       83.54     11.96 o
   5   1  20        3.51        1.49     11.69 o
 -21   2  20       26.06       28.91     15.73 o
 -20   2  20        0.88        7.30     16.67 o
 -19   2  20       22.21       30.26     15.66 o
 -18   2  20        3.42       10.55     11.76 o
 -17   2  20        0.46        4.67     11.62 o
 -16   2  20       13.27       15.35     11.46 o
 -15   2  20        0.01       -0.97     11.12 o
 -14   2  20      332.29      341.79     11.83 o
 -13   2  20        0.80       11.31     11.68 o
 -12   2  20      150.30      123.58     11.83 o
 -11   2  20      165.37      168.93     11.79 o
 -10   2  20      137.52      136.38     11.76 o
  -9   2  20       32.98       33.04      9.80 o
  -8   2  20      285.61      289.12     12.39 o
  -7   2  20        2.35        0.68     10.34 o
  -6   2  20        0.65        7.48     10.65 o
  -5   2  20        7.02        4.66     10.77 o
  -4   2  20       49.92       44.94     11.10 o
  -3   2  20        0.05        7.09     10.24 o
  -2   2  20       58.42       59.25     11.99 o
  -1   2  20      113.34      112.52     10.74 o
   0   2  20        0.28       13.43     10.59 o
   1   2  20        7.42        2.92     11.78 o
   2   2  20       73.03       65.63     11.56 o
   3   2  20       28.72       36.75     11.30 o
   4   2  20       31.21       30.45     12.11 o
 -19   3  20       46.58       39.43     13.55 o
 -18   3  20       32.15       39.59     13.24 o
 -17   3  20       88.36       92.80     13.24 o
 -16   3  20       16.79       36.72     11.92 o
 -15   3  20       20.41       30.09     11.18 o
 -14   3  20       52.97       52.67     12.29 o
 -13   3  20       35.13       33.34     11.12 o
 -12   3  20      143.16      144.89     10.39 o
 -11   3  20        0.09       -1.71      9.66 o
 -10   3  20       40.21       32.41     10.64 o
  -9   3  20        2.81       -0.07     11.11 o
  -8   3  20       31.41       20.83     10.48 o
  -7   3  20        0.52       -6.29     11.27 o
  -6   3  20      103.31       88.43     10.97 o
  -5   3  20      318.82      314.04     11.33 o
  -4   3  20       25.48       19.96     10.84 o
  -3   3  20       14.24       14.59     10.99 o
  -2   3  20        0.05       10.81     10.92 o
  -1   3  20      104.25       96.27     11.49 o
   0   3  20       92.33       84.69     12.31 o
   1   3  20       57.63       68.23     13.89 o
   2   3  20        1.57       12.68     11.73 o
   3   3  20        0.14       12.11     13.39 o
 -17   4  20        5.21        3.27     13.71 o
 -16   4  20       19.83       17.47     13.36 o
 -15   4  20       26.32       21.89     11.56 o
 -14   4  20       36.26       52.96     12.27 o
 -13   4  20        1.62       14.77     11.78 o
 -12   4  20       23.90       17.88     11.26 o
 -11   4  20        1.74       -6.66     11.54 o
 -10   4  20        0.42        3.06     11.65 o
  -9   4  20        4.21        7.44     11.23 o
  -8   4  20       12.33        7.48     10.31 o
  -7   4  20       45.47       44.17     11.84 o
  -6   4  20       13.15       13.83     11.29 o
  -5   4  20       21.62       24.73     11.33 o
  -4   4  20       19.07       14.65     11.95 o
  -3   4  20        1.61        6.80     12.85 o
  -2   4  20        0.58       16.47     14.59 o
  -1   4  20        0.06        0.58     12.29 o
   0   4  20        2.24        2.75     11.85 o
   1   4  20        7.60       11.96     14.50 o
 -13   5  20        0.08        8.44     13.47 o
 -12   5  20        0.17        4.45     13.55 o
 -11   5  20       35.23       39.32     13.89 o
 -10   5  20        1.76       17.76     13.08 o
  -9   5  20        3.89        5.93     13.20 o
  -8   5  20        0.96       -6.69     13.08 o
  -7   5  20      123.66      110.87     14.17 o
  -6   5  20      102.31       94.83     16.31 o
  -5   5  20       21.33       33.22     15.10 o
  -4   5  20      110.95       95.63     12.91 o
  -3   5  20        0.07       -0.52     16.56 o
 -21   0  21        8.09       15.51     19.97 o
 -19   0  21       69.12       49.65     15.58 o
 -17   0  21        2.55        7.31     18.45 o
 -15   0  21       91.32       71.30     16.11 o
 -13   0  21       11.84        8.02     13.80 o
 -11   0  21       49.27       55.72     13.18 o
  -9   0  21        0.99        2.04     14.15 o
  -7   0  21       19.74       21.15     14.06 o
  -5   0  21       39.82       29.70     13.34 o
  -3   0  21      157.30      166.89     15.46 o
  -1   0  21      226.06      182.44     13.98 o
   1   0  21        6.31        2.09     15.52 o
   3   0  21       37.60       47.42     17.87 o
 -21   1  21        5.57        3.76     14.49 o
 -20   1  21       26.91       26.18     15.10 o
 -19   1  21      159.25      211.03     12.34 o
 -18   1  21       93.43      102.15     12.32 o
 -17   1  21       80.85       95.39     11.76 o
 -16   1  21        0.13        1.80     10.97 o
 -15   1  21       80.30       95.97     11.52 o
 -14   1  21        3.16       -1.47     10.35 o
 -13   1  21       78.31       61.69     11.32 o
 -12   1  21      132.25      140.11     11.86 o
 -11   1  21        9.50        7.52     10.31 o
 -10   1  21        2.92       12.12     11.32 o
  -9   1  21       64.15       54.41     12.16 o
  -8   1  21       47.94       33.67      9.98 o
  -7   1  21       45.15       71.81     10.12 o
  -6   1  21      189.10      159.12      9.92 o
  -5   1  21       60.13       65.99      9.13 o
  -4   1  21       18.52       11.74     10.21 o
  -3   1  21      730.15      718.96     17.60 o
  -2   1  21        1.35        0.99     10.83 o
  -1   1  21       66.37       58.93      9.92 o
   0   1  21       55.40       47.27     11.24 o
   1   1  21      127.02      149.76     12.33 o
   2   1  21        8.52       16.20     12.22 o
   3   1  21      186.42      195.06     12.55 o
 -20   2  21        2.83       -0.06     13.81 o
 -19   2  21        5.93        7.23     13.09 o
 -18   2  21       79.69       89.75     11.91 o
 -17   2  21        7.35       11.22     12.12 o
 -16   2  21       90.82      116.21     11.97 o
 -15   2  21        0.06        6.34     11.48 o
 -14   2  21      164.95      173.70     11.27 o
 -13   2  21        9.27       19.37     11.31 o
 -12   2  21       62.56       58.14     12.06 o
 -11   2  21       98.54       87.63     11.56 o
 -10   2  21        2.14        6.73     11.26 o
  -9   2  21        6.00        4.54     11.59 o
  -8   2  21        7.72       13.92      9.61 o
  -7   2  21      184.59      175.46     11.07 o
  -6   2  21      148.75      166.68     11.13 o
  -5   2  21        0.55        1.77     10.51 o
  -4   2  21      137.36      140.56     10.65 o
  -3   2  21       61.95       37.31     12.20 o
  -2   2  21        4.27        4.92     10.21 o
  -1   2  21       88.30       97.55     12.73 o
   0   2  21       56.92       49.40     12.67 o
   1   2  21        8.65       15.18     11.17 o
   2   2  21        8.55        9.84     13.24 o
 -18   3  21       19.14       13.42     12.18 o
 -17   3  21        8.75        6.05     12.52 o
 -16   3  21       17.01       18.52     11.54 o
 -15   3  21       35.64       44.39     12.38 o
 -14   3  21       31.12       39.28     11.98 o
 -13   3  21       15.90       16.08     11.44 o
 -12   3  21        0.19        1.50     10.44 o
 -11   3  21       14.67       19.38     10.03 o
 -10   3  21       43.85       38.74     11.54 o
  -9   3  21      143.47      146.92     11.21 o
  -8   3  21       13.30        9.22     12.07 o
  -7   3  21       66.29       50.15     11.64 o
  -6   3  21        5.32       11.92      9.85 o
  -5   3  21       24.52        1.60     10.32 o
  -4   3  21       50.85       60.51     12.58 o
  -3   3  21       20.67       21.84     10.88 o
  -2   3  21        0.00       -3.06     11.85 o
  -1   3  21       18.10       17.31     12.96 o
   0   3  21       14.24       14.09     11.99 o
   1   3  21       27.13       36.76     12.21 o
 -16   4  21        2.11       -1.60     13.61 o
 -15   4  21        0.14        7.92     13.34 o
 -14   4  21       88.52       92.43     11.96 o
 -13   4  21        0.23        3.40     12.29 o
 -12   4  21       12.55        5.05     12.08 o
 -11   4  21       64.58       76.32     11.74 o
 -10   4  21       59.97       65.54     13.18 o
  -9   4  21        3.51       14.20     13.57 o
  -8   4  21       30.86       30.28     12.05 o
  -7   4  21       58.18       73.93     11.92 o
  -6   4  21       81.09       54.73     13.08 o
  -5   4  21       24.13       32.11     11.19 o
  -4   4  21        1.84        5.66     12.33 o
  -3   4  21        4.72       -2.32     13.29 o
  -2   4  21        0.01       11.74     14.15 o
 -20   0  22        2.95        2.07     18.17 o
 -18   0  22      134.48      136.27     16.25 o
 -16   0  22       12.64        3.37     17.21 o
 -14   0  22      697.37      681.27     18.27 o
 -12   0  22       36.61       16.48     14.69 o
 -10   0  22      368.03      375.88     16.82 o
  -8   0  22      257.05      215.55     16.31 o
  -6   0  22       54.81       90.33     17.33 o
  -4   0  22       22.39       22.17     14.71 o
  -2   0  22      170.74      183.63     17.10 o
   0   0  22        2.88        1.24     17.07 o
 -20   1  22       73.62       62.42     13.35 o
 -19   1  22       12.97        8.57     13.29 o
 -18   1  22      174.34      158.18     14.08 o
 -17   1  22       14.95        9.51     11.35 o
 -16   1  22       17.63        8.00     11.28 o
 -15   1  22       57.62       81.44     10.94 o
 -14   1  22       58.96       73.57     11.82 o
 -13   1  22       46.27       50.96     12.14 o
 -12   1  22       78.81       90.77     10.50 o
 -11   1  22        2.28       -2.39     10.22 o
 -10   1  22       12.91        7.53     10.27 o
  -9   1  22       42.94       48.12     11.44 o
  -8   1  22       35.84       49.32     10.04 o
  -7   1  22        0.03       -1.01     11.22 o
  -6   1  22       37.04       33.96     11.31 o
  -5   1  22       25.42       29.79      9.63 o
  -4   1  22        1.69        8.79     10.07 o
  -3   1  22      122.55      118.26     10.85 o
  -2   1  22       88.97       98.79     12.84 o
  -1   1  22        7.61       19.53     11.62 o
   0   1  22      102.73      106.10     11.87 o
   1   1  22       22.57       20.94     11.97 o
 -19   2  22        7.00        8.15     13.67 o
 -18   2  22        9.10       17.45     12.71 o
 -17   2  22       26.92       25.21     11.99 o
 -16   2  22       30.41       43.02     12.96 o
 -15   2  22       26.93       28.75     11.93 o
 -14   2  22        3.70       -2.07     13.19 o
 -13   2  22        2.98        5.52     10.63 o
 -12   2  22        2.53        2.50     10.16 o
 -11   2  22       57.78       67.27     11.31 o
 -10   2  22      106.44       89.52     11.23 o
  -9   2  22       17.43       22.62      9.68 o
  -8   2  22      155.85      153.91      9.69 o
  -7   2  22      154.79      183.20     11.20 o
  -6   2  22        2.29        0.31     10.07 o
  -5   2  22        0.07        5.92     11.53 o
  -4   2  22       99.46       92.72     10.18 o
  -3   2  22        9.51       17.71     11.50 o
  -2   2  22        1.51        2.14     12.21 o
  -1   2  22       19.33       26.76     11.35 o
   0   2  22        2.70        8.38     11.64 o
 -17   3  22        8.06        5.95     12.95 o
 -16   3  22       40.09       32.41     12.57 o
 -15   3  22       42.40       43.22     12.60 o
 -14   3  22       20.43       17.98     11.32 o
 -13   3  22        2.01        7.38     12.91 o
 -12   3  22       18.82       21.37     12.68 o
 -11   3  22      119.52      121.29     12.70 o
 -10   3  22       40.10       43.96     10.95 o
  -9   3  22       15.74       15.48     11.39 o
  -8   3  22       92.95       93.68     11.16 o
  -7   3  22       28.40       25.22     11.62 o
  -6   3  22      417.04      410.23     13.03 o
  -5   3  22        2.94       11.37     11.52 o
  -4   3  22        2.84        9.81     12.37 o
  -3   3  22        1.38       10.85     12.33 o
  -2   3  22       82.87       73.41     12.15 o
 -13   4  22        0.02        9.79     12.27 o
 -12   4  22        0.74        4.13     11.92 o
 -11   4  22        3.91       11.43     11.99 o
 -10   4  22       31.66       37.15     11.61 o
  -9   4  22        8.38       12.54     11.46 o
  -8   4  22       66.40       72.29     11.90 o
  -7   4  22        8.31       -1.85     11.52 o
  -6   4  22       25.26       19.42     11.71 o
  -5   4  22       64.98       56.35     13.79 o
 -17   0  23        1.30        6.49     17.37 o
 -15   0  23       14.35       21.03     15.74 o
 -13   0  23      146.79      185.32     24.56 o
 -11   0  23      132.35      148.24     18.68 o
  -9   0  23      390.28      386.69     24.90 o
  -7   0  23      416.25      447.16     39.33 o
  -5   0  23       65.44       83.99     15.79 o
  -3   0  23       94.28       57.46     14.62 o
  -1   0  23      128.25      120.32     16.28 o
 -18   1  23       18.29       16.58     12.17 o
 -17   1  23        0.58        1.26     12.44 o
 -16   1  23       12.26        7.07     12.27 o
 -15   1  23       70.83       59.26     12.97 o
 -14   1  23        0.98        0.53     11.02 o
 -13   1  23      269.12      272.52     14.42 o
 -12   1  23        5.20        6.54     10.67 o
 -11   1  23        2.18       20.78     11.57 o
 -10   1  23        0.09        6.25     11.22 o
  -9   1  23      154.41      154.27     11.19 o
  -8   1  23       34.26       21.77     10.85 o
  -7   1  23        4.22        4.19     10.77 o
  -6   1  23       50.26       47.07     11.32 o
  -5   1  23       22.46       23.49     10.95 o
  -4   1  23        2.84        7.49     10.61 o
  -3   1  23       17.84       14.27     11.21 o
  -2   1  23        1.38       11.10     11.39 o
  -1   1  23        5.73        7.89     11.22 o
 -17   2  23        4.94       12.70     13.75 o
 -16   2  23      108.97      115.16     13.39 o
 -15   2  23        0.10        7.93     12.77 o
 -14   2  23       71.34       63.39     12.20 o
 -13   2  23       32.70       39.30     11.72 o
 -12   2  23       32.43       35.42     13.54 o
 -11   2  23        0.08       19.36     11.64 o
 -10   2  23        7.86        2.44     12.71 o
  -9   2  23       29.67       33.89     10.92 o
  -8   2  23        9.01       19.32     11.31 o
  -7   2  23       84.78       85.21     11.59 o
  -6   2  23        0.01        6.19     10.60 o
  -5   2  23        3.73       12.21     10.78 o
  -4   2  23        4.29        5.28     11.83 o
  -3   2  23       91.64       87.40     12.90 o
  -2   2  23       53.92       47.65     11.88 o
 -14   3  23        0.03       -1.05     12.21 o
 -13   3  23        0.09        4.11     11.94 o
 -12   3  23       44.35       43.67     11.50 o
 -11   3  23        3.52        3.29     11.32 o
 -10   3  23       92.35       87.13     11.99 o
  -9   3  23       17.34       25.81     12.32 o
  -8   3  23       17.51        6.91     12.61 o
  -7   3  23        1.06       12.07     12.07 o
  -6   3  23       20.17       20.94     12.07 o
  -5   3  23       88.64       71.44     12.87 o
 -16   0  24       55.13       41.33     16.78 o
 -14   0  24        0.07       13.39     17.28 o
 -12   0  24       24.86       41.91     14.75 o
 -10   0  24      287.04      233.87     20.58 o
  -8   0  24       36.68       36.63     16.07 o
  -6   0  24       82.52       80.99     15.96 o
  -4   0  24       22.83        6.40     18.06 o
 -16   1  24       17.57       10.00     11.28 o
 -15   1  24       14.43       19.68     13.16 o
 -14   1  24       29.69       19.59     12.00 o
 -13   1  24       63.19       62.41     13.88 o
 -12   1  24       58.98       66.61     10.36 o
 -11   1  24      117.22       98.14     11.80 o
 -10   1  24       42.91       29.60     11.40 o
  -9   1  24       76.51       80.32     12.45 o
  -8   1  24      379.23      323.76     24.16 o
  -7   1  24        7.71        9.98     11.21 o
  -6   1  24       96.68       87.79     12.03 o
  -5   1  24       13.94       16.62     11.86 o
  -4   1  24       91.86      108.44     12.84 o
 -14   2  24        1.97       -7.22     12.92 o
 -13   2  24        0.05        7.39     12.67 o
 -12   2  24       35.71       44.69     12.00 o
 -11   2  24       28.85       27.34     13.26 o
 -10   2  24      138.48      155.16     12.42 o
  -9   2  24      107.62      107.84     12.13 o
  -8   2  24       33.60       31.98     12.35 o
  -7   2  24       36.22       33.87     13.06 o
  -6   2  24        3.65       10.59     11.26 o
 -13   0  25      276.92      272.09     17.23 o
 -11   0  25       77.78      108.78     18.39 o
  -9   0  25        5.83       14.18     20.35 o
 -11   1  25        9.67       16.74     13.45 o
 -10   1  25      101.47      107.54     12.38 o
 
